# Supplementary material for: Divergence in Transcriptional and Regulatory Responses to Mating in Male and Female Fruitflies
Source: Sci Rep. 2019 Nov 6;9:16100. doi: 10.1038/s41598-019-51141-9 (PMC6834580; doi:10.1038/s41598-019-51141-9)
Supplement: Supplementary file 1 — Supplementary tables [file 41598_2019_51141_MOESM1_ESM.xlsx]

## Sheet: contents
Divergence in Transcriptional and Regulatory Responses to Mating in Male and Female Fruitflies.
Emily K. Fowler, Thomas Bradley, Simon Moxon & Tracey Chapman
Supplementary Tables
Table S1a-c: Sequencing QC (a) mRNAseq mapping rates (b) sRNAseq mapping rates (c) sRNAseq size distributions.
Table S2a-d: mRNA differential expression analysis (a) female Ab (b) female HT (c) male Ab (d) male HT.
Table S3a-h: GO analysis on (a,b) up- and downregulated genes in female Ab (c,d) up- and downregulated genes in female HT (e,f) up- and downregulated in male Ab (g,h) up- and downregulated genes in male HT.
Table S4a-f: GO analysis on DE genes with > two fold change (a) upregulated genes in female Ab (b,c) up- and downregulated genes in female HT (d,e) up- and downregulated in male Ab (f) upregulated genes in male HT.
Table S5a-g: GO analyses on overlapping DE genes (a) upregulated in female Ab and HT (b) downregulated in female Ab and HT (c) up in female Ab, down in female HT (d) up in female and male HT (e) up in male HT and Ab (f) down in male HT and Ab (g) up in male HT, down in female HT.
Table S6a-f: comparison to existing literature (a) results of previous studies (b) summary of DE gene overlap (c,d,e,f) identities of overlapping DE genes in female Ab and HT.
Table S7a-d: sRNA DE analysis (sex- and tissue- bias) (a) sex-biased in Ab (b) sex-bias in HT (c) tissue-bias in female (d) tissue-bias in male.
Table S8a-d: sRNA DE analysis (mating-responsive) (a) female Ab (b) female HT (c) male Ab (d) male HT.
Table S9: Predicted DE mRNA targets of oppositely expressed, mating responsive miRNAs.

## Sheet: S1a
Table S1a: Mapping rates of mRNA reads to the Drosophila melanogaster reference transcriptome
Sample	Total reads	Mapped reads	Fraction mapped	Treatment	Sex	BodyPart	Replicate
LIB21920	5129559	7936298	0.6463	mated	female	head/thorax	1
LIB21921	20841021	17656661	0.8472	mated	female	abdomen	1
LIB21922	17034527	13080104	0.7679	virgin	female	head/thorax	1
LIB21923	22483948	19088525	0.849	virgin	female	abdomen	1
LIB21924	30566395	23114969	0.7562	mated	male	head/thorax	1
LIB21925	17731066	14466364	0.8159	mated	male	abdomen	1
LIB21926	20795634	14905963	0.7168	virgin	male	head/thorax	1
LIB21927	8493430	6597732	0.7768	virgin	male	abdomen	1
LIB21928	8547418	6077181	0.711	mated	female	head/thorax	2
LIB21929	21781925	18536186	0.851	mated	female	abdomen	2
LIB21930	19403600	15091640	0.7778	virgin	female	head/thorax	2
LIB21931	16185107	13493870	0.8337	virgin	female	abdomen	2
LIB21932	29955574	21711602	0.7248	mated	male	head/thorax	2
LIB21933	21923237	17634202	0.8044	mated	male	abdomen	2
LIB21934	32456773	24419658	0.7524	virgin	male	head/thorax	2
LIB21935	40234601	31631526	0.7862	virgin	male	abdomen	2

## Sheet: S1b
Table S1b: Mapping rates of sRNA reads to the Drosophila melanogaster genome
Sample	Total reads after trimming	Genome mapping reads (perfect match)	% trimmed reads mapping	Treatment	Sex	BodyPart	Replicate
LIB28804	21379806	17932126	83.8741	mated	female	head/thorax	2
LIB28805	16763295	13950560	83.2209	mated	female	abdomen	2
LIB28806	20535585	17213198	83.8213	virgin	female	head/thorax	2
LIB28807	18334102	15158174	82.6775	virgin	female	abdomen	2
LIB28808	18264596	15100638	82.6771	mated	male	head/thorax	2
LIB28809	19516527	16494441	84.5152	mated	male	abdomen	2
LIB28810	16479791	13594843	82.494	virgin	male	head/thorax	2
LIB28811	17385491	14760849	84.9033	virgin	male	abdomen	2
LIB28812	18743335	15811711	84.3591	mated	female	head/thorax	1
LIB28813	16262939	14258152	87.6727	mated	female	abdomen	1
LIB28814	18062535	15149644	83.8733	virgin	female	head/thorax	1
LIB28815	15088226	13121058	86.9622	virgin	female	abdomen	1
LIB28816	17779587	15521647	87.3004	mated	male	head/thorax	1
LIB28817	14499606	12850728	88.6281	mated	male	abdomen	1
LIB28818	16594161	14016780	84.4681	virgin	male	head/thorax	1
LIB28819	15178474	13358604	88.0102	virgin	male	abdomen	1

## Sheet: S1c
Table S1: Size distributions of sRNA reads
RAW COUNTS - GENOME MATCHING
Size (nt)	LIB28804	LIB28805	LIB28806	LIB28807	LIB28808	LIB28809	LIB28810	LIB28811	LIB28812	LIB28813	LIB28814	LIB28815	LIB28816	LIB28817	LIB28818	LIB28819	Total
16	432847	304809	407005	350247	365805	321469	244273	311417	362254	402792	395153	278506	308571	315510	280125	345630	5426413
17	781943	395604	629522	471239	514179	493012	348148	488672	600868	562606	606829	462361	451397	455461	428374	542060	8232275
18	832605	483364	704429	620787	581557	807756	318472	816230	687038	717260	652211	434446	397217	472244	409753	758666	9694035
19	652461	351948	605979	391882	534029	525807	298823	470954	594262	482656	577450	317178	371913	359396	394788	498283	7427809
20	856336	445601	794954	582665	762558	697575	620168	567581	713604	568570	737316	426541	679301	500324	632838	616045	10201977
21	1557043	776280	1387151	1042377	1537999	1165904	1657446	989931	1132866	915563	1268520	784980	1518136	955166	1364163	990669	19044194
22	3266151	2129407	2811089	2936023	3429046	2875541	3494827	2286177	2160493	1989258	2480667	2010069	3479102	2547226	3162730	2400120	43457926
23	2708412	1889053	2575892	2560333	2667718	3038730	2883414	2475708	2136199	1934673	2509526	1928131	3058365	2829320	2658955	2530981	40385410
24	1506670	943665	1140013	1071755	1029524	990189	1586425	904889	1069944	945522	1090565	1023648	2352299	1017489	1688850	1003449	19364896
25	642600	900895	639099	1049463	495489	687979	307228	606392	654220	942793	565047	980886	412934	481228	390424	526009	10282686
26	755579	976631	806784	1118060	585613	655411	347816	569349	760789	985860	673637	1029744	463367	454091	448034	488054	11118819
27	577808	804110	646729	842217	436178	593193	256150	505549	642180	789871	524652	876167	375760	392302	353190	466195	9082251
28	690022	798351	767130	759687	494973	753840	293924	659285	751302	787815	615764	751172	385523	441242	397574	531179	9878783
29	576134	631567	625769	482366	379133	747554	216165	688849	701190	606277	508956	514723	299317	398666	298679	505572	8180917
30	358566	365723	422055	241461	234467	404497	154224	362059	417291	320817	327098	297688	229864	254460	212211	264563	4867044
31	405901	310558	532528	185580	281207	378998	162232	336439	537155	277199	391944	229469	207653	222090	252446	215375	4926774
32	598914	425454	697598	184164	339370	482068	145255	491267	819217	384591	506766	267935	174723	204499	270021	265798	6257640
33	201596	221406	248252	84632	113841	239110	78629	245719	265823	172954	182617	134758	102703	127362	99590	121750	2640742
34	194223	212260	272373	72233	122808	218580	66134	244991	283782	158245	178766	123173	86968	120324	101724	103957	2560541
35	126650	193801	182144	55813	72350	169503	45221	215501	192904	129377	131058	98132	62731	91316	66571	79606	1912678
36	99653	140867	142979	25784	56311	104653	30356	151774	154973	78621	102730	61484	42255	62875	50194	45737	1351246
37	46267	83037	68959	11972	26487	55341	15393	95321	71137	41851	47089	33836	22915	40932	22262	23809	706608
38	25740	58546	47425	6573	16539	33198	10164	75069	42955	25058	30280	22516	16088	33142	14588	14320	472201
39	14372	45005	24197	5199	9418	21872	5583	59375	23456	16305	17259	13828	8944	23376	7616	9000	304805
40	8595	26051	13581	2324	5440	12809	3407	41948	13866	8516	10342	7917	5350	16544	4344	4744	185778
41	6745	17521	9297	1635	3993	9040	2301	38324	10285	6084	7597	5637	3721	14111	3045	3421	142757
42	4291	11384	5677	991	2591	5965	1613	30966	6176	3927	5246	3629	2689	10956	2093	2115	100309
43	4002	7662	4588	712	2015	4847	1052	31113	5482	3091	4559	2504	1841	9076	1598	1497	85639
Total	17932126	13950560	17213198	15158174	15100638	16494441	13594843	14760849	15811711	14258152	15149644	13121058	15521647	12850728	14016780	13358604

## Sheet: S2a
Table S2a: mRNA differential expression analysis between mated (m) and virgin (v) Drosophila melanogaster female (♀) abdomen (Ab) tissue. Shaded cells indicate significantly differentially expressed genes (qval < 0.05). Genes down-regulated in repsonse to mating are shaded red, and upregulated genes are shaded blue. Non-coding RNAs are indicated by red text.
flybase_id	gene_symbol	v♀_Ab1_reads	v♀_Ab2_reads	m♀_Ab1_reads	m♀_Ab2_reads	mean_virgin_reads	mean_mated_reads	FC	log2FC	pval	qval	b	se_b	mean_obs	var_obs	tech_var	sigma_sq	smooth_sigma_sq	final_sigma_sq
FBgn0015316	Try29F	9.20638	9.88534	1.67309	2.06756	9.54586	1.87032	0.19593	-2.35159	9.9744e-11	4.59956e-08	1.63742	0.253183	4.32099	0.903152	0.0170353	-0.00288034	0.0470664	0.0470664
FBgn0033297	Mal-A8	54.7592	51.4905	10.2824	11.7715	53.1248	11.027	0.207567	-2.26835	6.55323e-39	1.66206e-35	1.584	0.121401	6.63015	0.840083	0.00156686	0.00402387	0.0131714	0.0131714
FBgn0054040	CG34040	13.9209	14.4796	4.24629	3.24555	14.2002	3.74592	0.263793	-1.92252	2.35073e-09	9.53927e-07	1.35091	0.226225	4.64522	0.619899	0.010907	0.00646698	0.0402709	0.0402709
FBgn0261575	tobi	134.233	132.502	37.4821	46.4082	133.367	41.9451	0.314508	-1.66883	6.51068e-26	1.10085e-22	1.17534	0.111653	7.92793	0.468784	0.000374685	0.0120918	0.00762769	0.0120918
FBgn0039611	CG14528	4.10256	4.36908	1.35527	1.54456	4.23582	1.44992	0.342299	-1.54667	2.20627e-06	0.000466305	1.08097	0.228363	4.58736	0.394166	0.0107455	-0.0037407	0.041404	0.041404
FBgn0033296	Mal-A7	63.9315	53.5348	19.4983	21.5756	58.7332	20.5369	0.349665	-1.51595	1.0657e-24	1.54451e-21	1.06045	0.103356	7.28932	0.380856	0.000963386	0.00804464	0.00971914	0.00971914
FBgn0032055	CG13091	76.3115	86.5356	27.8343	32.0941	81.4236	29.9642	0.368004	-1.44221	1.51217e-20	1.70455e-17	1.01552	0.109288	7.29001	0.35172	0.000700611	0.0112432	0.00971626	0.0112432
FBgn0026563	CG1979	3.83931	2.99873	1.37072	1.1993	3.41902	1.28501	0.375843	-1.4118	3.76665e-06	0.000682369	0.989066	0.213905	4.8376	0.335848	0.0090593	0.00558741	0.036696	0.036696
FBgn0031432	Cyp309a1	3.82908	4.68936	1.43356	2.06344	4.25922	1.7485	0.410522	-1.28447	0.000135625	0.0152802	0.911115	0.238761	4.46055	0.307923	0.0130065	0.033813	0.0440003	0.0440003
FBgn0034663	CG4363	159.562	167.032	64.546	85.1867	163.297	74.8664	0.458468	-1.12511	6.18468e-08	2.09145e-05	0.800729	0.147917	6.91942	0.228308	0.00108728	0.0207921	0.0114508	0.0207921
FBgn0031515	CG9664	4.35312	3.85108	1.76882	2.09971	4.1021	1.93426	0.47153	-1.08458	0.000208869	0.0211898	0.766799	0.206794	5.00027	0.203039	0.00890293	0.0016655	0.0338607	0.0338607
FBgn0038790	MtnC	272.516	312.186	119.141	162.196	292.351	140.668	0.481163	-1.0554	2.56823e-05	0.00383158	0.74854	0.177855	5.60664	0.207859	0.00379535	0.0278369	0.0241954	0.0278369
FBgn0085813	18SrRNA-Psi:CR41602	227.928	245.704	117.947	110.823	236.816	114.385	0.483013	-1.04987	8.39936e-20	8.52115e-17	0.748415	0.0821721	8.55202	0.189308	0.000283935	0.00361492	0.00646832	0.00646832
FBgn0267521	18SrRNA-Psi:CR45861	167.809	192.975	89.2119	87.917	180.392	88.5644	0.490956	-1.02634	6.82212e-16	6.29185e-13	0.72987	0.0904013	8.26643	0.183018	0.000433004	0.00773939	0.0069314	0.00773939
FBgn0034664	CG4377	52.2185	55.7486	23.6594	30.6661	53.9835	27.1627	0.503166	-0.990892	9.71589e-07	0.000229227	0.710766	0.145134	6.05433	0.182439	0.00241955	0.0186444	0.0181398	0.0186444
FBgn0002570	Mal-A1	292.49	277.205	136.744	176.492	284.847	156.618	0.549832	-0.862938	3.65533e-06	0.000682369	0.617194	0.133301	8.82544	0.138822	0.000142949	0.0176262	0.00610383	0.0176262
FBgn0267511	28SrRNA-Psi:CR45851	219.221	289.56	136.854	147.033	254.39	141.944	0.557976	-0.841724	0.000295293	0.026788	0.592946	0.163825	8.53271	0.135087	0.000201697	0.0266368	0.00649688	0.0266368
FBgn0032684	CG10178	13.5826	15.0665	7.64702	9.04202	14.3245	8.34452	0.582533	-0.779588	0.000235311	0.0227355	0.558682	0.151909	5.87361	0.112489	0.00270155	0.00996972	0.0203748	0.0203748
FBgn0261989	CG42807	53.0898	69.5037	35.524	36.2943	61.2968	35.9092	0.585825	-0.771459	0.000498095	0.0410827	0.544585	0.15641	6.98474	0.115167	0.00194017	0.0225239	0.0111178	0.0225239
FBgn0267516	pre-rRNA-Psi:CR45856	10.6773	11.8019	6.67568	7.44839	11.2396	7.06203	0.628317	-0.670435	0.000104668	0.0126411	0.487574	0.125679	6.69568	0.0854931	0.00305801	0.00631763	0.0127372	0.0127372
FBgn0267519	28SrRNA-Psi:CR45859	42.7519	50.3349	28.3745	31.6134	46.5434	29.994	0.64443	-0.633904	0.000137238	0.0152802	0.46048	0.120763	7.35776	0.080403	0.00104482	0.0135388	0.00944337	0.0135388
FBgn0043783	CG32444	69.5816	79.0065	51.8188	44.4131	74.294	48.1159	0.647642	-0.626731	2.08722e-05	0.00319879	0.444377	0.104428	7.19065	0.0728658	0.00076327	0.00980004	0.0101419	0.0101419
FBgn0025740	PlexB	51.1389	40.425	33.2687	32.4599	45.7819	32.8643	0.717844	-0.478258	0.000273103	0.0254187	0.344098	0.0945439	8.38817	0.0454269	0.000450124	0.00848843	0.00672308	0.00848843
FBgn0053554	Nipped-A	37.8439	36.8959	27.5079	29.1009	37.3699	28.3044	0.757413	-0.400849	0.000173175	0.018112	0.2998	0.0798351	8.7317	0.0308848	0.000153013	0.00123412	0.00622063	0.00622063
FBgn0035753	RpL18	746.284	736.757	1018.79	931.571	741.52	975.183	1.31511	0.395187	0.000561888	0.0456028	-0.263618	0.0764249	9.17432	0.0244484	0.000102232	0.00182306	0.00573854	0.00573854
FBgn0039857	RpL6	1093.52	1015.75	1458.5	1316.16	1054.64	1387.33	1.31546	0.395567	0.000351219	0.0301959	-0.261371	0.0731258	9.88033	0.0247919	4.99584e-05	0.00298058	0.00529742	0.00529742
FBgn0017579	RpL14	1671.95	1513.61	2285.97	2030.43	1592.78	2158.2	1.35499	0.438283	7.12799e-05	0.0091536	-0.293185	0.0738135	9.67292	0.0319576	5.98596e-05	0.00489771	0.00538858	0.00538858
FBgn0039737	CG7920	117.469	115	158.475	157.089	116.235	157.782	1.35744	0.440891	0.000335589	0.0293496	-0.297233	0.0828835	8.44629	0.0294562	0.000240234	-0.000229647	0.00662944	0.00662944
FBgn0039713	RpS8	1444.92	1404.48	2004.24	1875.57	1424.7	1939.91	1.36163	0.44533	4.02598e-05	0.00559501	-0.299051	0.072833	10.0317	0.0303672	5.46204e-05	0.000780292	0.00525003	0.00525003
FBgn0011211	blw	361.918	332.947	471.333	475.512	347.433	473.422	1.36263	0.446394	4.41953e-05	0.00589949	-0.300335	0.0735327	9.76351	0.0308376	6.20792e-05	0.00109363	0.00534499	0.00534499
FBgn0261592	RpS6	1535.58	1417.13	2153.54	1887.04	1476.35	2020.29	1.36843	0.452524	3.22048e-05	0.00453774	-0.300935	0.0723874	10.3521	0.0335195	3.83052e-05	0.00495987	0.00520164	0.00520164
FBgn0039300	RpS27	1281.89	1183.31	1839.93	1550.01	1232.6	1694.97	1.37511	0.459552	0.000315199	0.0280163	-0.296118	0.0821985	9.55683	0.033733	7.11676e-05	0.00668542	0.00545317	0.00668542
FBgn0038271	CG3731	128.352	111.268	175.427	159.052	119.81	167.24	1.39588	0.481171	8.90286e-05	0.0111506	-0.329275	0.0840266	8.33192	0.0405035	0.000243198	0.00630116	0.00681727	0.00681727
FBgn0015245	Hsp60	139.023	130.681	186.111	192.517	134.852	189.314	1.40387	0.489408	1.97151e-05	0.00307706	-0.335372	0.0785765	8.88194	0.0380727	0.000136888	0.000735026	0.00603738	0.00603738
FBgn0020653	Trxr-1	127.938	112.354	171.652	173.941	120.146	172.796	1.43822	0.524282	9.34203e-06	0.00152863	-0.356989	0.0805505	8.67068	0.0447658	0.000187217	0.00324089	0.00630117	0.00630117
FBgn0017566	ND75	30.0495	28.4606	39.8606	45.3956	29.255	42.6281	1.45712	0.54312	0.000164312	0.017364	-0.368409	0.0977634	7.48653	0.0485475	0.000595485	0.004363	0.0089622	0.0089622
FBgn0011640	lark	44.3255	42.5486	66.9913	59.7834	43.437	63.3874	1.45929	0.545269	0.000145533	0.0158756	-0.369296	0.0972197	7.49377	0.0475431	0.000515068	0.00260991	0.0089366	0.0089366
FBgn0035422	RpL28	1183.97	1070.46	1727.17	1602.97	1127.21	1665.07	1.47716	0.562823	4.40083e-07	0.000108894	-0.378381	0.0749157	9.4606	0.0495042	9.80694e-05	0.00257234	0.0055143	0.0055143
FBgn0033446	CG1648	67.4523	74.0109	94.6188	114.37	70.7316	104.494	1.47734	0.562997	0.000524194	0.0428867	-0.382315	0.110238	7.37879	0.0568232	0.00069845	0.011454	0.00936147	0.011454
FBgn0036262	CG6910	46.7265	52.3922	71.0182	76.2971	49.5594	73.6576	1.48625	0.571677	0.000200602	0.0205566	-0.379374	0.10203	7.29581	0.0525474	0.000717775	0.00614096	0.00969236	0.00969236
FBgn0261955	kdn	49.4447	55.8834	73.676	85.0425	52.6641	79.3593	1.5069	0.59158	0.000154772	0.0167039	-0.397902	0.105174	8.02916	0.0601497	0.000379714	0.0106818	0.00739193	0.0106818
FBgn0038701	CG18493	35.5384	42.1589	57.1523	60.7741	38.8486	58.9632	1.51777	0.601951	0.000131498	0.0151597	-0.406829	0.106399	7.11658	0.0626938	0.000841324	0.0104443	0.0104793	0.0104793
FBgn0035926	CG5804	246.343	219.237	348.767	359.069	232.79	353.918	1.52033	0.604388	0.000605549	0.0483724	-0.411366	0.119963	6.65173	0.0580298	0.00136455	0.00106928	0.0130265	0.0130265
FBgn0037686	RpL34b	498.724	450.146	775.023	670.574	474.435	722.799	1.52349	0.607382	7.74246e-07	0.000187017	-0.412924	0.0835582	8.74394	0.0614901	0.00014521	0.00683677	0.0062049	0.00683677
FBgn0040340	TRAM	31.0914	28.0922	45.7447	44.8818	29.5918	45.3133	1.53128	0.614734	0.00010749	0.0128292	-0.412606	0.106533	7.10305	0.0578778	0.000806424	0.00088859	0.0105429	0.0105429
FBgn0038277	RpS5b	353.136	371.384	583.025	536.506	362.26	559.765	1.5452	0.627797	9.08832e-08	2.88128e-05	-0.422537	0.0790664	8.83471	0.0611844	0.000158784	0.00234934	0.00609272	0.00609272
FBgn0038658	CG14292	55.8954	63.905	93.4848	93.4184	59.9002	93.4516	1.56012	0.641658	0.000340117	0.0294914	-0.435927	0.121677	6.57301	0.0672151	0.00124204	0.00456444	0.0135633	0.0135633
FBgn0015521	RpS21	1208.74	1126.29	1978.7	1665.96	1167.51	1822.33	1.56086	0.642344	3.20929e-07	8.79953e-05	-0.430339	0.0842032	9.10678	0.0664573	0.000157771	0.0069324	0.00580108	0.0069324
FBgn0022160	Gpo-1	14.7983	15.5077	21.8362	25.5381	15.153	23.6871	1.5632	0.644504	0.000159998	0.0170861	-0.433575	0.114854	6.79893	0.0678832	0.00108187	0.00674936	0.0121095	0.0121095
FBgn0263911	CoVIII	143.472	125.166	234.09	187.249	134.319	210.669	1.56843	0.649321	0.000396613	0.0332532	-0.429049	0.121121	6.73414	0.071141	0.00140658	0.0132636	0.0124953	0.0132636
FBgn0023507	CG3835	25.1543	28.669	39.3053	45.673	26.9117	42.4891	1.57884	0.658863	4.21455e-05	0.00570407	-0.445301	0.108732	7.12971	0.0739794	0.000736114	0.0110866	0.0104182	0.0110866
FBgn0026372	RpL23A	690.863	639.431	1111.28	1000.58	665.147	1055.93	1.58751	0.666769	8.0869e-10	3.56702e-07	-0.454509	0.0739856	9.63715	0.0711893	6.6444e-05	0.00342824	0.00540742	0.00540742
FBgn0034879	Rrp4	24.8772	21.1162	40.3541	34.0727	22.9967	37.2134	1.61821	0.694398	0.000300863	0.0270111	-0.472642	0.130761	6.34412	0.0823329	0.00179931	0.0100048	0.0152991	0.0152991
FBgn0002174	l(2)tid	15.3584	12.6773	23.7261	22.2592	14.0179	22.9927	1.64024	0.713908	9.40457e-05	0.0114951	-0.493741	0.126423	6.47227	0.0870496	0.00169394	0.0069902	0.0142889	0.0142889
FBgn0033926	Arc1	41.0226	40.0935	64.7444	68.7501	40.558	66.7472	1.64572	0.71872	2.43844e-07	6.87167e-05	-0.487184	0.0943722	7.76537	0.0799552	0.000842152	0.000416458	0.00806396	0.00806396
FBgn0003062	Fib	40.2241	42.0701	61.8142	75.3536	41.1471	68.5839	1.6668	0.73708	1.93569e-06	0.000417821	-0.499673	0.104973	7.18281	0.0905376	0.000842528	0.0101274	0.0101768	0.0101768
FBgn0002789	Mp20	76.1836	85.4528	129.101	140.333	80.8182	134.717	1.66692	0.737181	2.90589e-06	0.000578045	-0.49936	0.106761	7.12583	0.0874104	0.00096173	0.00547351	0.0104362	0.0104362
FBgn0003517	sta	475.909	570.431	806.308	943.057	523.17	874.683	1.67189	0.741479	6.50526e-05	0.00857089	-0.507343	0.127036	9.48233	0.0965578	7.20859e-05	0.0160661	0.00549988	0.0160661
FBgn0050410	Rpi	37.0156	32.052	60.6204	54.941	34.5338	57.7807	1.67316	0.742577	1.3167e-05	0.0021203	-0.508786	0.116766	6.77655	0.0903005	0.00139443	0.00462452	0.0122399	0.0122399
FBgn0026562	BM-40-SPARC	21.0258	24.4747	34.1071	42.3865	22.7503	38.2468	1.68116	0.749454	0.000260571	0.0244768	-0.506415	0.138682	6.38763	0.0983072	0.00137172	0.0178609	0.0149431	0.0178609
FBgn0036825	RpL26	1150	979.581	1939.84	1660.5	1064.79	1800.17	1.69063	0.757562	3.73611e-07	9.97444e-05	-0.511759	0.100702	9.50448	0.0940596	6.96473e-05	0.0100712	0.00548556	0.0100712
FBgn0044812	TotC	733.287	788.346	1311.13	1292.87	760.817	1302	1.71132	0.775108	9.78253e-11	4.59956e-08	-0.518803	0.0801825	8.69337	0.0914751	0.000158444	0.00247599	0.00627079	0.00627079
FBgn0004629	Cys	185.547	207.322	358.35	314.302	196.435	336.326	1.71215	0.77581	4.31465e-07	0.000108894	-0.522173	0.103308	7.23646	0.0962474	0.000730714	0.00730811	0.00994184	0.00994184
FBgn0250814	CG4169	42.7687	34.6267	71.5561	62.0632	38.6977	66.8097	1.72645	0.787809	5.20831e-06	0.000926988	-0.544129	0.119426	7.3703	0.1082	0.000695108	0.0135674	0.0093944	0.0135674
FBgn0028396	TotA	1354.57	1394.19	2339.87	2407.04	1374.38	2373.45	1.72693	0.788206	4.19487e-12	2.36428e-09	-0.521762	0.0752853	9.38608	0.0918166	0.000101412	0.00150585	0.00556647	0.00556647
FBgn0003279	RpL4	537.162	481.663	925.673	834.905	509.413	880.289	1.72805	0.789143	2.15757e-13	1.45923e-10	-0.539301	0.0734877	9.78418	0.099939	6.45805e-05	0.00442114	0.00533587	0.00533587
FBgn0038700	CG3734	12.4055	13.3904	19.5373	25.1729	12.8979	22.3551	1.73323	0.793467	0.000276612	0.0255112	-0.527071	0.144948	6.05832	0.10609	0.00291553	0.0173167	0.0180945	0.0180945
FBgn0261597	RpS26	804.701	672.738	1405.82	1193.82	738.719	1299.82	1.75956	0.815212	4.11953e-07	0.000107161	-0.546594	0.107951	9.70453	0.107357	0.00011108	0.0115424	0.00537269	0.0115424
FBgn0043575	PGRP-SC2	19.9554	24.6871	39.2161	40.1643	22.3213	39.6902	1.77813	0.830364	0.000227389	0.0222188	-0.570438	0.154738	5.81101	0.117552	0.00272146	0.0109072	0.0212225	0.0212225
FBgn0001145	Gs2	33.5258	39.8563	58.9469	71.7007	36.691	65.3238	1.78037	0.832181	9.01621e-05	0.0111548	-0.562664	0.143696	7.39324	0.119296	0.000641197	0.0200074	0.00930595	0.0200074
FBgn0011296	l(2)efl	31.6617	38.4103	57.3947	67.7336	35.036	62.5642	1.78571	0.836499	3.11639e-05	0.00445293	-0.570428	0.136964	6.2378	0.120969	0.00226414	0.0164951	0.0162368	0.0164951
FBgn0037351	RpL13A	584.74	569.687	1048.48	1013.95	577.213	1031.22	1.78655	0.837174	8.09092e-14	6.31403e-11	-0.570333	0.0763617	9.20141	0.108538	0.00011659	5.03933e-05	0.00571452	0.00571452
FBgn0044810	TotX	204.492	249.265	413.093	415.015	226.879	414.054	1.825	0.867899	1.33753e-06	0.000308391	-0.584629	0.120939	7.6469	0.123681	0.000510591	0.0141156	0.00842378	0.0141156
FBgn0053470	CG33470	25.3825	29.6719	49.1526	52.3635	27.5272	50.7581	1.84392	0.882779	2.30243e-06	0.000476697	-0.603379	0.127702	6.42376	0.127543	0.00164972	0.00763234	0.0146582	0.0146582
FBgn0020416	Idgf1	18.3729	23.2966	35.0311	42.0337	20.8347	38.5324	1.84943	0.887082	0.000255665	0.0242404	-0.598857	0.163778	6.50802	0.137425	0.00154911	0.0252741	0.0140256	0.0252741
FBgn0261602	RpL8	670.264	576.078	1238.7	1080.26	623.171	1159.48	1.86061	0.895778	9.75355e-11	4.59956e-08	-0.614484	0.0949637	9.70155	0.131876	7.43057e-05	0.00894381	0.00537416	0.00894381
FBgn0031106	Syx16	12.5319	9.36457	22.2352	18.5618	10.9483	20.3985	1.86317	0.897762	0.00012883	0.0150228	-0.621398	0.162301	5.86295	0.146273	0.00282286	0.0235186	0.0205167	0.0235186
FBgn0021906	RFeSP	57.4993	43.9421	105.395	84.1698	50.7207	94.7824	1.86871	0.902044	0.000227773	0.0222188	-0.616652	0.167294	7.07935	0.145411	0.00106389	0.0269234	0.0106555	0.0269234
FBgn0259209	Mlp60A	49.3995	45.2602	99.1582	85.7795	47.3299	92.4689	1.95371	0.966217	6.478e-09	2.34712e-06	-0.647811	0.111616	7.31821	0.143277	0.00285715	0.00222857	0.00960098	0.00960098
FBgn0033835	IM10	6.95712	7.55017	14.9244	14.0317	7.25364	14.478	1.99597	0.997089	0.000317583	0.0280163	-0.678871	0.188548	5.13416	0.155862	0.00392411	-0.000564371	0.0316262	0.0316262
FBgn0031629	Clect27	4.5301	4.75575	9.21362	9.70765	4.64293	9.46063	2.03764	1.0269	0.000381154	0.0322234	-0.69876	0.196679	5.12517	0.164327	0.0069087	-0.00455082	0.0317738	0.0317738
FBgn0040653	IM4	30.1661	19.4496	55.5186	48.9625	24.8078	52.2406	2.10581	1.07437	0.000250682	0.0239922	-0.747335	0.204103	5.4648	0.213942	0.00754089	0.034117	0.0263778	0.034117
FBgn0034329	IM1	43.8952	56.8392	98.4097	115.76	50.3672	107.085	2.12608	1.0882	2.65186e-05	0.00389901	-0.748742	0.178209	5.44572	0.205137	0.00508414	0.0223147	0.0266745	0.0266745
FBgn0031406	Send1	15.2682	15.7868	30.1868	35.8393	15.5275	33.013	2.1261	1.08821	6.90242e-06	0.00120733	-0.734628	0.163371	5.67457	0.186299	0.00351249	0.00609745	0.0231777	0.0231777
FBgn0030777	CG9672	11.7078	12.053	26.5431	24.0549	11.8804	25.299	2.12947	1.09049	2.74728e-05	0.00398159	-0.748167	0.178413	5.42829	0.188077	0.00488568	-0.00264776	0.0269454	0.0269454
FBgn0001230	Hsp68	2.1787	2.56676	4.41768	6.344	2.37273	5.38084	2.26779	1.18128	0.000124343	0.0146682	-0.793393	0.206753	4.98283	0.238322	0.00773898	0.0350077	0.0341578	0.0350077
FBgn0034588	CG9394	5.17965	5.10858	10.5323	13.2216	5.14411	11.8769	2.30884	1.20717	1.55562e-07	4.6417e-05	-0.819883	0.156292	5.79494	0.233064	0.00298158	0.0105109	0.0214455	0.0214455
FBgn0030310	PGRP-SA	9.0315	6.15202	15.7689	19.4154	7.59176	17.5921	2.31727	1.21242	6.74471e-05	0.00877244	-0.840692	0.210958	5.02215	0.265256	0.00961098	0.0348922	0.03349	0.0348922
FBgn0040582	CG5791	29.7748	24.8897	66.4878	60.6885	27.3323	63.5882	2.32649	1.21815	1.76455e-06	0.000389161	-0.829292	0.17354	5.77282	0.234328	0.0083604	-0.000730497	0.0217558	0.0217558
FBgn0003356	Jon99Cii	157.514	193.328	324.497	492.69	175.421	408.593	2.32922	1.21984	0.000577119	0.0464673	-0.820907	0.238487	8.22255	0.262547	0.000685566	0.0561904	0.00701064	0.0561904
FBgn0027334	l(1)G0004	6.30647	4.40416	15.079	10.4735	5.35531	12.7763	2.38572	1.25442	0.000407254	0.0338655	-0.862374	0.24393	4.92065	0.287564	0.0074101	0.0520916	0.0352299	0.0520916
FBgn0032835	CG16772	8.25026	6.983	20.5456	15.8033	7.61663	18.1745	2.38616	1.25469	3.68719e-06	0.000682369	-0.844731	0.182515	5.34185	0.251999	0.00501743	0.0161954	0.0282944	0.0282944
FBgn0001258	ImpL3	2.29179	2.5457	5.85233	5.90822	2.41875	5.88028	2.43113	1.28163	0.000194686	0.0201539	-0.874339	0.234671	4.53164	0.257639	0.0125456	-0.00832181	0.0425247	0.0425247
FBgn0051324	CG31324	2.09717	2.70847	6.05826	6.97119	2.40282	6.51472	2.71128	1.43897	8.60745e-06	0.00145538	-0.985917	0.22158	4.86033	0.341422	0.0128071	0.0133088	0.0362905	0.0362905
FBgn0031805	CG9505	0.90343	0.932937	2.13714	3.00199	0.918183	2.56957	2.79853	1.48467	0.000138568	0.0152802	-0.995431	0.261219	4.2017	0.350808	0.0183416	0.0124297	0.0498939	0.0498939
FBgn0036876	CG9451	9.52778	10.5396	26.5621	30.5793	10.0337	28.5707	2.84748	1.50969	1.19408e-12	7.12584e-10	-1.03057	0.145027	6.04495	0.360804	0.00278535	0.00738396	0.0182474	0.0182474
FBgn0036659	CG9701	0.820003	0.98798	2.0875	3.16588	0.903992	2.62669	2.90565	1.53886	0.000225726	0.0222188	-1.0273	0.278528	4.01212	0.388546	0.0227122	0.0324301	0.0548654	0.0548654
FBgn0036778	Cyp312a1	0.488728	0.889638	2.05879	2.09395	0.689183	2.07637	3.0128	1.5911	0.000377838	0.0322115	-1.11688	0.314162	3.93173	0.480176	0.041515	0.0550424	0.0571828	0.0571828
FBgn0025687	LKR	1.09184	1.35684	3.16992	4.24811	1.22434	3.70902	3.0294	1.59903	2.12583e-07	6.16187e-05	-1.08626	0.20938	4.88557	0.417546	0.00799582	0.028342	0.0358442	0.0358442
FBgn0001112	Gld	0.290165	0.464956	1.07649	1.23654	0.37756	1.15651	3.06312	1.615	0.000632689	0.049374	-1.11093	0.3251	3.54738	0.454542	0.0351747	0.0295533	0.0705154	0.0705154
FBgn0086450	su(r)	2.64415	3.15786	8.14595	9.78257	2.901	8.96426	3.09005	1.62763	6.09775e-13	3.86635e-10	-1.11702	0.155178	5.84348	0.428012	0.00330187	0.0148518	0.0207785	0.0207785
FBgn0037396	CG11459	5.64062	8.92739	21.7687	28.1802	7.28401	24.9744	3.42867	1.77765	9.0385e-06	0.00150321	-1.2306	0.277227	5.61771	0.556032	0.00557619	0.0712784	0.024028	0.0712784
FBgn0038956	CG5379	1.41122	2.40498	6.0706	7.01845	1.9081	6.54453	3.42987	1.77815	1.75959e-05	0.00278923	-1.24194	0.289268	4.29494	0.569925	0.0224193	0.0612568	0.0476663	0.0612568
FBgn0003980	Vm26Ab	26.7565	37.4285	96.6896	130.785	32.0925	113.737	3.54404	1.82539	6.86594e-08	2.24693e-05	-1.25999	0.233563	6.36401	0.565561	0.00204066	0.0525112	0.0151345	0.0525112
FBgn0034317	CG14499	3.03788	2.65115	10.6681	9.73938	2.84452	10.2037	3.58715	1.84284	1.37061e-06	0.000308997	-1.24967	0.258773	4.20686	0.52338	0.0171963	-0.0129696	0.0497672	0.0497672
FBgn0033593	Listericin	6.7343	6.19006	17.748	30.8026	6.46218	24.2753	3.75651	1.90939	3.71038e-06	0.000682369	-1.27155	0.274812	4.16266	0.589294	0.0205489	0.0549727	0.0508663	0.0549727
FBgn0034711	CG3290	3.36146	3.22633	11.7065	15.6869	3.2939	13.6967	4.1582	2.05596	1.67502e-13	1.21379e-10	-1.39801	0.189626	5.33953	0.666956	0.00762702	0.0155939	0.0283308	0.0283308
FBgn0030148	CG3106	1.96529	1.29924	6.78947	6.92803	1.63226	6.85875	4.20199	2.07107	8.291e-12	4.42696e-09	-1.44054	0.210808	5.02146	0.716519	0.0109383	0.0262605	0.0335017	0.0335017
FBgn0003961	Uro	9.34632	11.4695	41.6322	46.1528	10.4079	43.8925	4.21722	2.07629	5.46434e-23	6.92947e-20	-1.42598	0.144436	6.08324	0.688781	0.00304748	0.0134069	0.0178144	0.0178144
FBgn0032322	CG16743	4.64201	8.33021	26.0167	33.8751	6.48611	29.9459	4.61693	2.20693	3.3496e-06	0.000653494	-1.5433	0.332027	5.19844	0.867422	0.00840184	0.10184	0.0305794	0.10184
FBgn0031080	CG12655	1.02114	1.29334	4.65628	6.13367	1.15724	5.39497	4.66194	2.22093	0.000218408	0.0219381	-1.48962	0.402958	3.085	0.762274	0.069518	-0.0355928	0.0928573	0.0928573
FBgn0038973	Pebp1	34.2164	35.2267	168.203	176.405	34.7216	172.304	4.96245	2.31105	2.0593e-37	4.17833e-34	-1.58935	0.12434	6.59706	0.842821	0.00206354	-0.000841103	0.0133968	0.0133968
FBgn0034328	IM23	4.01835	2.97686	20.1858	17.473	3.49761	18.8294	5.3835	2.42855	1.32529e-07	4.07427e-05	-1.65748	0.314196	3.77827	0.930694	0.0366883	-0.0142685	0.0620306	0.0620306
FBgn0035006	CG4563	0.353545	0.376345	2.07913	2.00515	0.364945	2.04214	5.59575	2.48433	7.44716e-06	0.00128053	-1.67879	0.374688	3.36525	0.940427	0.0620177	-0.0605412	0.0783737	0.0783737
FBgn0032066	CG9463	1.7948	0.82819	9.45859	6.12019	1.3115	7.78939	5.93931	2.5703	2.11256e-05	0.00319879	-1.8097	0.425545	5.12854	1.21239	0.0103124	0.170776	0.0317185	0.170776
FBgn0010052	Jhe	0.310926	0.142081	1.72302	0.995214	0.226503	1.35912	6.00043	2.58507	0.000295737	0.026788	-1.75178	0.48405	2.93927	1.15353	0.132579	0.0633546	0.101725	0.101725
FBgn0031654	Jon25Bii	6.08931	8.60885	33.9192	54.4453	7.34908	44.1823	6.01194	2.58783	2.58928e-09	1.01032e-06	-1.76953	0.297114	5.58523	1.10259	0.00604651	0.0822302	0.0245207	0.0822302
FBgn0028514	CG4793	0.113189	0.127396	0.439946	1.12718	0.120292	0.783562	6.51382	2.7035	0.000621662	0.0492716	-1.68269	0.491729	2.67658	1.09594	0.121337	0.106845	0.120461	0.120461
FBgn0036023	CG18179	0.499945	0.344995	3.57522	2.0674	0.42247	2.82131	6.67814	2.73945	0.000135753	0.0152802	-1.80465	0.472945	2.7682	1.15126	0.110185	-0.0116784	0.113491	0.113491
FBgn0035544	CG15021	0.620871	0.603506	4.02186	4.23003	0.612189	4.12595	6.73967	2.75268	2.09917e-09	8.87336e-07	-1.87506	0.313034	3.83416	1.17253	0.0377934	-0.0369087	0.0601969	0.0601969
FBgn0051259	CG31259	0.400806	0.767019	3.19725	5.36259	0.583913	4.27992	7.32972	2.87376	2.82282e-06	0.000572751	-1.9776	0.422265	4.08654	1.4225	0.0321686	0.146139	0.0528366	0.146139
FBgn0037996	CG4830	0.559755	0.511882	5.60117	5.04034	0.535819	5.32075	9.93014	3.31181	2.69798e-15	2.28092e-12	-2.25946	0.285858	4.0501	1.70392	0.0278981	-0.0245948	0.0538165	0.0538165
FBgn0028841	jhamt	0.54846	0.329435	5.52808	5.71823	0.438947	5.62315	12.8105	3.67926	3.35489e-09	1.26057e-06	-2.49436	0.421827	3.20089	2.10652	0.0914534	-0.0425807	0.0864847	0.0864847
FBgn0042186	CG17239	10.3502	12.9829	146.884	181.362	11.6666	164.123	14.0678	3.81433	1.26619e-56	6.42276e-53	-2.62807	0.16574	6.27644	2.32057	0.00376516	0.0237047	0.0158838	0.0237047
FBgn0030981	CG14191	0.0705441	0	0.624775	0.959794	0.035272	0.792284	22.4621	4.48942	0.000628322	0.049374	-2.50451	0.732509	1.07009	2.29266	0.167461	0.135235	0.369108	0.369108
FBgn0039759	CG9733	0.0341357	0	0.377338	0.671863	0.0170679	0.5246	30.7361	4.94186	4.21691e-05	0.00570407	-2.79389	0.682225	1.21501	2.82911	0.13304	0.207716	0.332391	0.332391
FBgn0000279	CecC	0.245335	0	2.15831	5.55729	0.122667	3.8578	31.4493	4.97496	7.32026e-05	0.009283	-2.75931	0.695807	1.19749	2.8523	0.147527	0.32402	0.33662	0.33662
FBgn0085294	CG34265	0	0.275423	6.11584	8.39623	0.137712	7.25604	52.6901	5.71946	5.01853e-08	1.75562e-05	-3.52519	0.646747	1.69463	4.42118	0.170949	0.247333	0.235853	0.247333
FBgn0264253	Send2	1.3188	1.00786	183.91	235.649	1.16333	209.779	180.327	7.49447	6.42064e-76	6.51374e-72	-5.14453	0.279006	5.14749	8.84228	0.0464367	-0.0160931	0.0314078	0.0314078
FBgn0042187	CG17234	0.873543	0.536827	140.826	192.052	0.705185	166.439	236.021	7.88277	2.73563e-56	9.25097e-53	-5.39898	0.341532	4.81793	9.76429	0.0795951	-0.00766718	0.0370494	0.0370494
FBgn0050025	CG30025	3.37092	6.94031	0	0.0950816	5.15562	0.0475408	0.00922117	-6.76083	0.0124565	0.384108	4.20727	1.68362	2.02212	6.23773	2.64714	-2.1411	0.187448	0.187448
FBgn0035170	dpr20	0.109977	0.150526	0	0.0379662	0.130251	0.0189831	0.145742	-2.77851	0.0196574	0.504871	1.84012	0.788794	1.0001	1.54348	0.233627	0.388569	0.38832	0.388569
FBgn0032615	CG6012	0.760265	1.03876	0.120134	0.392886	0.899514	0.25651	0.285165	-1.81013	0.0327431	0.660396	1.30469	0.611034	2.07177	0.76643	0.192256	0.106279	0.181107	0.181107
FBgn0034480	CG16898	21.8138	31.4818	5.04826	10.3628	26.6478	7.70554	0.289162	-1.79005	0.00182672	0.112316	1.3032	0.418087	5.6246	0.682639	0.00516131	0.169635	0.0239241	0.169635
FBgn0053203	CG33203	0.610402	0.56023	0.185807	0.157929	0.585316	0.171868	0.293633	-1.76791	0.0040283	0.188894	1.20985	0.42068	2.95504	0.491803	0.0762549	-0.0704175	0.100717	0.100717
FBgn0039609	CG14529	0.37273	0.922974	0.180378	0.216699	0.647852	0.198539	0.306457	-1.70624	0.0250599	0.563709	1.06052	0.473347	2.61506	0.518779	0.0986332	0.117182	0.125424	0.125424
FBgn0031689	Cyp28d1	7.3359	6.17198	1.13105	3.16334	6.75394	2.14719	0.317917	-1.65328	0.0143025	0.410306	1.27629	0.521023	4.61269	0.723945	0.0113594	0.260106	0.0409044	0.260106
FBgn0026190	PH4alphaMP	0.519405	0.485776	0.18197	0.141555	0.50259	0.161762	0.321857	-1.63551	0.0364375	0.69095	1.09405	0.522965	2.2887	0.407169	0.117428	-0.105146	0.156064	0.156064
FBgn0032087	CG9568	83.4174	106.225	21.2255	43.1784	94.8211	32.2019	0.339607	-1.55806	0.00263698	0.143533	1.15217	0.383142	6.05465	0.540363	0.00276137	0.144036	0.0181362	0.144036
FBgn0050280	CG30280	2.12215	2.25986	0.682975	0.912367	2.191	0.797671	0.364066	-1.45773	0.0134447	0.395097	1.00739	0.407559	2.88572	0.35343	0.0608614	-0.0381329	0.105243	0.105243
FBgn0039309	CG11891	3.96008	5.82276	1.6492	2.00944	4.89142	1.82932	0.373985	-1.41895	0.00225171	0.128384	0.980811	0.321067	4.70247	0.356449	0.063906	-0.0102269	0.0391777	0.0391777
FBgn0032381	Mal-B1	22.5475	36.6597	11.4069	13.3069	29.6036	12.3569	0.417411	-1.26046	0.00135325	0.0885724	0.862658	0.269207	6.33628	0.296375	0.00196813	0.0705043	0.0153647	0.0705043
FBgn0039232	sosie	3.13134	5.63211	1.82336	2.02732	4.38173	1.92534	0.439402	-1.18639	0.0123211	0.381091	0.794847	0.317582	4.23097	0.277833	0.0174837	0.0833744	0.0491806	0.0833744
FBgn0050360	Mal-A6	136.766	152.415	48.7222	81.1197	144.59	64.9209	0.448999	-1.15521	0.00154456	0.0985506	0.844309	0.266665	8.17526	0.285026	0.000325251	0.070785	0.0070986	0.070785
FBgn0040252	Ugt86Dh	5.68162	6.75853	2.04128	3.59192	6.22008	2.8166	0.452824	-1.14298	0.00553741	0.225611	0.841537	0.303368	4.86302	0.297416	0.00748563	0.0845463	0.0362427	0.0845463
FBgn0037934	CG6830	14.7567	15.6838	4.84321	9.01373	15.2203	6.92847	0.455213	-1.13539	0.00773335	0.287381	0.84949	0.318938	6.18344	0.308359	0.00226365	0.0994578	0.0167602	0.0994578
FBgn0039311	CG10513	22.1591	36.6173	10.8016	16.8656	29.3882	13.8336	0.470719	-1.08706	0.0290937	0.616192	0.760051	0.348293	6.10132	0.273431	0.00235954	0.118949	0.0176157	0.118949
FBgn0046689	Takl1	3.78079	2.68507	1.40892	1.74553	3.23293	1.57722	0.487862	-1.03546	0.010135	0.33275	0.717667	0.279119	3.89611	0.195892	0.0196509	0.0166644	0.0582563	0.0582563
FBgn0034468	Obp56a	23.5878	25.6845	12.5846	11.6883	24.6361	12.1364	0.492627	-1.02143	0.000885327	0.0650844	0.71715	0.215707	4.77353	0.174091	0.0086731	-0.00468886	0.0378566	0.0378566
FBgn0039310	CG11878	23.1759	34.8489	11.2361	17.3833	29.0124	14.3097	0.493227	-1.01968	0.0213178	0.521428	0.722619	0.313867	6.0822	0.239734	0.0023847	0.0961278	0.017826	0.0961278
FBgn0020506	Amyrel	7.88141	6.04519	4.10082	2.86421	6.9633	3.48252	0.500125	-0.999641	0.000766885	0.05806	0.710717	0.211241	4.90911	0.198121	0.00806195	0.0365609	0.0354312	0.0365609
FBgn0038012	CG10013	3.46223	4.4529	1.82716	2.16341	3.95756	1.99528	0.50417	-0.988018	0.00483273	0.20598	0.690611	0.245073	4.37349	0.177392	0.0141764	0.0134402	0.0458846	0.0458846
FBgn0050489	Cyp12d1-p	23.3206	30.8549	11.3603	16.3445	27.0878	13.8524	0.51139	-0.967503	0.00471556	0.204365	0.69274	0.245144	6.97604	0.200026	0.00215306	0.0579425	0.0111614	0.0579425
FBgn0039479	CG14257	2.52764	1.56227	0.924714	1.17475	2.04495	1.04973	0.513328	-0.962048	0.0247186	0.562215	0.650044	0.289452	4.03529	0.18624	0.0295604	0.0385211	0.0542221	0.0542221
FBgn0035476	CG12766	3.56665	3.24144	1.90861	1.61795	3.40404	1.76328	0.517996	-0.948987	0.0271897	0.5894	0.664314	0.30076	3.71479	0.151752	0.0262438	-0.019272	0.0642129	0.0642129
FBgn0038680	Cyp12a5	9.89794	12.3373	4.80547	6.94084	11.1176	5.87315	0.528274	-0.920642	0.00373422	0.180398	0.664499	0.229155	5.52769	0.182195	0.0047879	0.0477241	0.0254036	0.0477241
FBgn0050281	CG30281	5.38636	6.00019	2.37861	3.71764	5.69328	3.04812	0.53539	-0.901338	0.0115463	0.361535	0.659559	0.261138	4.15878	0.182482	0.0172284	0.0389858	0.0509645	0.0509645
FBgn0038105	yellow-f2	8.51966	9.76918	4.58227	5.31173	9.14442	4.947	0.540986	-0.886337	0.00122411	0.0833463	0.625985	0.193611	5.16141	0.139122	0.00630479	0.00645003	0.0311806	0.0311806
FBgn0034247	CG6484	40.3864	41.1812	17.1714	28.1806	40.7838	22.676	0.556006	-0.846828	0.0132755	0.394432	0.629317	0.254137	6.73452	0.17507	0.00138936	0.0631962	0.0124929	0.0631962
FBgn0051321	CG31321	1.25347	1.39576	0.921641	0.552503	1.32461	0.737072	0.556443	-0.845693	0.0399408	0.70963	0.620596	0.302087	3.63725	0.172128	0.0242268	0.0413956	0.0670299	0.0670299
FBgn0051106	CG31106	11.4413	12.0953	5.39979	8.07172	11.7683	6.73576	0.572364	-0.804994	0.00483482	0.20598	0.593827	0.210739	5.47357	0.147151	0.00413743	0.0402733	0.0262417	0.0402733
FBgn0264605	CG43954	15.014	11.8301	7.34011	8.21041	13.4221	7.77526	0.579289	-0.787644	0.0315297	0.6462	0.549722	0.255646	6.43747	0.11068	0.0508027	-0.0358798	0.0145524	0.0145524
FBgn0025643	CG3588	2.06094	2.24289	1.0134	1.48968	2.15192	1.25154	0.581595	-0.781913	0.0205174	0.512683	0.562862	0.242953	4.37794	0.13251	0.0132403	0.0271179	0.0457861	0.0457861
FBgn0042119	Cpr65Au	32.8627	30.0879	23.3742	13.5246	31.4753	18.4494	0.586154	-0.770648	0.0303844	0.630367	0.585832	0.270587	4.89595	0.163211	0.00949166	0.0637256	0.0356617	0.0637256
FBgn0262900	CG43255	22.0869	29.2658	14.9614	15.3845	25.6764	15.173	0.590931	-0.758938	0.0176118	0.467726	0.531199	0.223787	4.6017	0.11139	0.0089602	0.0170383	0.0411204	0.0411204
FBgn0267408	AOX1	31.728	36.349	15.4115	25.5823	34.0385	20.4969	0.602168	-0.731761	0.041884	0.728079	0.549005	0.269825	7.66653	0.149006	0.00049791	0.0723075	0.00836184	0.0723075
FBgn0039817	CG15553	3.40271	2.9767	1.79844	2.07941	3.1897	1.93893	0.60787	-0.718165	0.0357571	0.689948	0.511055	0.243397	4.30986	0.092859	0.0119204	-0.00322043	0.0473215	0.0473215
FBgn0052834	CG32834	18.9895	28.3533	14.2147	14.6983	23.6714	14.4565	0.610715	-0.711429	0.0209878	0.51932	0.492828	0.213511	6.19157	0.111351	0.00179125	0.0437958	0.0166799	0.0437958
FBgn0033203	CG2070	11.7312	14.4705	7.40685	8.82572	13.1009	8.11629	0.619524	-0.690769	0.00767285	0.286181	0.491825	0.184471	5.36197	0.0959467	0.00605084	0.0169232	0.0279788	0.0279788
FBgn0034382	CG18609	21.5733	24.8309	11.1975	17.5578	23.2021	14.3777	0.61967	-0.690428	0.0350886	0.685884	0.519063	0.246312	5.52006	0.130255	0.00440075	0.0562691	0.0255214	0.0562691
FBgn0040349	CG3699	26.5384	23.8601	15.9107	15.4296	25.1993	15.6702	0.621851	-0.685359	0.00473393	0.204365	0.47899	0.169578	5.57274	0.0779684	0.00404522	-0.00180845	0.0247115	0.0247115
FBgn0033301	CG12780	46.0984	57.5287	30.7096	36.9135	51.8136	33.8115	0.652562	-0.615814	0.021781	0.523695	0.440282	0.191914	5.17499	0.0823763	0.00587136	0.0207691	0.0309594	0.0309594
FBgn0002939	ninaD	18.5985	18.9078	13.2385	11.7587	18.7531	12.4986	0.666479	-0.585368	0.00439517	0.197297	0.424155	0.148915	5.94793	0.062165	0.00276012	0.000533601	0.0194154	0.0194154
FBgn0024289	Sodh-1	28.3176	24.3087	19.5091	15.7178	26.3131	17.6135	0.669379	-0.579104	0.00305729	0.155081	0.414943	0.140093	6.16829	0.0675769	0.00271381	0.0125629	0.0169121	0.0169121
FBgn0032603	CG17928	7.72495	8.61789	4.79478	6.32108	8.17142	5.55793	0.680167	-0.556039	0.0323833	0.655925	0.407782	0.190584	5.19291	0.0722013	0.0056532	0.0195058	0.0306689	0.0306689
FBgn0027341	Gfat1	5.73679	6.34483	3.59624	4.71038	6.04081	4.15331	0.687542	-0.540481	0.0289808	0.615084	0.398055	0.182281	5.37936	0.0690444	0.00551949	0.0188231	0.0277068	0.0277068
FBgn0002569	Mal-A2	22.3629	19.4338	14.5812	15.1425	20.8984	14.8619	0.711149	-0.491776	0.00548844	0.224517	0.354849	0.127787	6.43739	0.0446369	0.00177659	0.00221996	0.014553	0.014553
FBgn0038257	smp-30	41.6426	46.4569	27.3132	36.2322	44.0497	31.7727	0.721292	-0.471345	0.0302743	0.62937	0.347685	0.160484	6.51827	0.057465	0.0017274	0.0240276	0.0139514	0.0240276
FBgn0260965	CG42588	5.48952	5.62021	3.65874	4.48173	5.55487	4.07024	0.732733	-0.44864	0.0064324	0.252933	0.334001	0.122574	6.59114	0.0455822	0.00158687	0.0110081	0.0134376	0.0134376
FBgn0014469	Cyp4e2	73.6533	79.7142	54.0126	58.43	76.6837	56.2213	0.733158	-0.447804	0.000654365	0.0506758	0.325637	0.0955504	7.61179	0.0387127	0.000593111	0.00445611	0.00853677	0.00853677
FBgn0085753	28SrRNA-Psi:CR40596	33.2366	40.2426	27.3485	26.5387	36.7396	26.9436	0.733367	-0.447393	0.00497098	0.209949	0.328368	0.116902	7.22329	0.0450527	0.00153733	0.0121289	0.0099987	0.0121289
FBgn0034053	Cyp4aa1	11.4212	9.20107	6.68915	8.45118	10.3111	7.57017	0.734173	-0.445808	0.0392265	0.703097	0.323382	0.156844	5.79332	0.0507548	0.00313203	0.0207122	0.0214681	0.0214681
FBgn0031907	CG5171	22.3979	25.076	16.8796	18.1438	23.7369	17.5117	0.737741	-0.438814	0.033869	0.673279	0.320408	0.15102	5.89805	0.0391178	0.0027536	0.00459228	0.0200535	0.0200535
FBgn0032076	CG9510	16.6151	17.9766	11.9146	13.647	17.2959	12.7808	0.738952	-0.436446	0.0276465	0.596753	0.315971	0.143475	6.06404	0.0382786	0.00255571	0.00494331	0.0180295	0.0180295
FBgn0035661	CG10477	97.2771	102.624	68.452	80.868	99.9503	74.66	0.746971	-0.420876	0.00198446	0.119836	0.309463	0.100067	7.38803	0.0381936	0.000687537	0.0087193	0.00932592	0.00932592
FBgn0040732	CG16926	293.091	369.545	251.705	243.659	331.318	247.682	0.747566	-0.419728	0.0238165	0.555445	0.301858	0.133561	8.28089	0.0422652	0.000281432	0.0175572	0.00690578	0.0175572
FBgn0086909	CG31751	17.3007	18.8594	13.0542	14.2808	18.08	13.6675	0.755943	-0.40365	0.0286266	0.611404	0.296545	0.135496	6.2117	0.0333524	0.00187512	0.00418389	0.0164841	0.0164841
FBgn0051510	CG31510	19.9903	19.7753	15.887	14.1744	19.8828	15.0307	0.755965	-0.403609	0.00460069	0.202052	0.30011	0.105906	7.15097	0.0318943	0.000895605	0.00191289	0.0103205	0.0103205
FBgn0026869	Thd1	30.3758	27.2794	19.9075	23.9271	28.8276	21.9173	0.760288	-0.395381	0.00434138	0.196487	0.296912	0.104098	8.4351	0.03661	0.000361054	0.0104754	0.00664718	0.0104754
FBgn0016675	Lectin-galC1	55.6151	60.7775	45.7658	42.7943	58.1963	44.2801	0.760874	-0.394271	0.0311626	0.641267	0.290561	0.134832	6.2457	0.0309446	0.00201613	0.00218788	0.0161635	0.0161635
FBgn0085195	CG34166	278.236	311.844	200.35	249.438	295.04	224.894	0.762251	-0.391662	0.0342752	0.67782	0.291348	0.137635	7.07844	0.0409236	0.00139959	0.0175438	0.0106599	0.0175438
FBgn0039914	mav	63.373	65.0131	44.6441	54.34	64.193	49.4921	0.770988	-0.37522	0.00940322	0.323375	0.286708	0.110398	7.78225	0.0355258	0.000369599	0.0118182	0.00801548	0.0118182
FBgn0261823	Asx	9.09324	10.2721	6.92384	8.14502	9.68268	7.53443	0.778135	-0.361908	0.0203524	0.512683	0.263133	0.11343	6.93697	0.0316571	0.00102527	0.011841	0.0113599	0.011841
FBgn0028525	c(2)M	25.2678	26.5554	19.6473	21.0309	25.9116	20.3391	0.784942	-0.349342	0.0253064	0.566741	0.261725	0.117014	6.72623	0.0253327	0.00114808	0.00260111	0.0125442	0.0125442
FBgn0052016	4E-T	73.3364	79.3212	57.5272	63.4071	76.3288	60.4672	0.792194	-0.336075	0.00295192	0.152016	0.251608	0.0846396	8.28761	0.0256085	0.000269899	0.00648954	0.00689396	0.00689396
FBgn0025936	Eph	62.1304	60.1401	49.5974	47.3079	61.1353	48.4526	0.792548	-0.33543	0.00323076	0.161458	0.252318	0.08568	8.1918	0.0214365	0.000273514	4.9201e-05	0.00706755	0.00706755
FBgn0027101	Dyrk3	47.4531	45.0509	37.153	36.2399	46.252	36.6965	0.793403	-0.333874	0.00729293	0.280116	0.250312	0.09329	7.7122	0.0209147	0.000481737	-0.00043781	0.00822128	0.00822128
FBgn0031216	Zir	22.5593	19.2865	17.4426	15.934	20.9229	16.6883	0.797609	-0.326247	0.0102154	0.334308	0.242438	0.0943909	7.65598	0.0228679	0.000514607	0.0043991	0.00839504	0.00839504
FBgn0039920	CG11360	16.7939	15.7431	13.6057	12.3724	16.2685	12.989	0.798417	-0.324787	0.0225939	0.5343	0.25089	0.110028	7.01628	0.022033	0.00114474	0.000431944	0.0109614	0.0109614
FBgn0051998	CG31998	50.6945	47.8784	37.8934	40.924	49.2865	39.4087	0.799585	-0.322677	0.00394574	0.186184	0.243999	0.0846492	8.27287	0.0213175	0.000245539	0.0019631	0.00691995	0.00691995
FBgn0011747	Ank	110.864	104.678	86.4896	86.5027	107.771	86.4961	0.802594	-0.317257	0.00226855	0.128562	0.236094	0.0773416	9.04624	0.0186487	0.00012133	-1.84628e-05	0.00586039	0.00586039
FBgn0030593	CG9512	32.3498	29.8691	24.6498	25.5978	31.1095	25.1238	0.807594	-0.308298	0.0382446	0.696625	0.225583	0.10886	6.99537	0.0179275	0.000785767	0.000661769	0.0110648	0.0110648
FBgn0000541	E(bx)	91.5984	86.2437	69.6173	74.1207	88.9211	71.869	0.808234	-0.307156	0.00225257	0.128384	0.229258	0.0750501	9.43312	0.0185178	9.9478e-05	0.00139748	0.00553304	0.00553304
FBgn0038100	Paip2	216.234	184.217	178.741	145.45	200.225	162.095	0.809566	-0.30478	0.0419121	0.728079	0.229967	0.11304	8.35337	0.026147	0.000220625	0.0125574	0.00678093	0.0125574
FBgn0026401	Nipped-B	121.916	112.216	96.4852	93.368	117.066	94.9266	0.81088	-0.302439	0.00223445	0.128384	0.230548	0.0754125	9.3436	0.0179643	8.89151e-05	0.000281351	0.00559814	0.00559814
FBgn0028397	Tob	22.412	21.7394	17.0785	18.7927	22.0757	17.9356	0.812459	-0.299633	0.0275864	0.596725	0.226522	0.102819	7.25267	0.0190608	0.000699027	0.00223612	0.00987263	0.00987263
FBgn0264747	CG44005	58.2582	60.5718	49.058	47.582	59.415	48.32	0.813262	-0.298208	0.040757	0.719095	0.22636	0.110635	6.9635	0.018174	0.00101563	0.000625998	0.0112246	0.0112246
FBgn0035923	CG6511	18.4116	15.2511	14.3576	13.0824	16.8313	13.72	0.815147	-0.294868	0.0433274	0.742972	0.215566	0.106687	7.11492	0.0208539	0.000895062	0.00715152	0.0104871	0.0104871
FBgn0261793	Trf2	41.0019	37.0013	31.0678	32.5896	39.0016	31.8287	0.816087	-0.293205	0.00873466	0.30662	0.216919	0.0827219	8.45479	0.017119	0.000226872	0.00192471	0.00661605	0.00661605
FBgn0261984	Ire1	18.5401	18.1482	13.9455	16.0007	18.3442	14.9731	0.816233	-0.292948	0.0372176	0.691525	0.221081	0.106117	7.11113	0.0199763	0.000755957	0.0047701	0.0105048	0.0105048
FBgn0002121	l(2)gl	137.313	113.756	108.054	96.9339	125.534	102.494	0.816463	-0.292541	0.0131163	0.392523	0.218513	0.0880889	9.21935	0.0210891	9.71988e-05	0.00766246	0.00569893	0.00766246
FBgn0039907	lgs	47.0393	42.6847	36.7748	36.5631	44.862	36.6689	0.817371	-0.290937	0.010282	0.334329	0.218312	0.0850723	8.24943	0.0165599	0.000275465	0.000734283	0.00696183	0.00696183
FBgn0031752	CG9044	15.6967	16.3426	12.0839	14.1061	16.0197	13.095	0.817433	-0.290828	0.0427807	0.738113	0.218063	0.10764	7.06068	0.0211654	0.000841188	0.00713129	0.0107453	0.0107453
FBgn0036534	DCP2	73.5005	62.2929	55.8963	55.2519	67.8967	55.5741	0.81851	-0.288929	0.0138431	0.404151	0.209273	0.085025	8.19549	0.0176376	0.000168589	0.00439027	0.00706066	0.00706066
FBgn0050440	CG30440	48.4315	43.0823	40.1579	34.7734	45.7569	37.4656	0.818798	-0.288421	0.0168192	0.456347	0.219358	0.0917572	7.76845	0.0196823	0.000364319	0.00510019	0.00805506	0.00805506
FBgn0262117	IntS3	102.622	95.4174	86.2345	75.9289	99.0196	81.0817	0.818845	-0.288338	0.00690799	0.269545	0.221336	0.0819384	8.52565	0.0186473	0.000206493	0.00326973	0.0065074	0.0065074
FBgn0032197	CG5694	128.809	120.892	107.821	97.0473	124.851	102.434	0.820454	-0.285506	0.00947558	0.323394	0.218629	0.0842694	8.3018	0.0174741	0.000232182	0.00207976	0.00686915	0.00686915
FBgn0025741	PlexA	158.554	131.998	129.096	109.512	145.276	119.304	0.821223	-0.284154	0.032422	0.655925	0.217357	0.101608	9.45969	0.0226309	8.40314e-05	0.0102402	0.00551491	0.0102402
FBgn0002645	Map205	92.7168	79.6849	68.0683	73.5684	86.2009	70.8183	0.82155	-0.283579	0.00748932	0.28245	0.212269	0.0793749	8.80418	0.0186565	0.000170775	0.00528481	0.00612959	0.00612959
FBgn0030420	CG12717	30.5868	27.1629	25.3244	22.2163	28.8749	23.7704	0.82322	-0.28065	0.0455361	0.762717	0.209916	0.104975	7.17044	0.0184162	0.000787607	0.00480434	0.0102322	0.0102322
FBgn0266347	nAChRalpha4	35.1841	35.3674	29.9986	28.2764	35.2758	29.1375	0.825992	-0.2758	0.0335847	0.673279	0.213071	0.100268	7.5975	0.0159282	0.00147001	-0.000277271	0.00858357	0.00858357
FBgn0250816	AGO3	159.542	144.7	131.198	120.336	152.121	125.767	0.826756	-0.274466	0.00858614	0.303305	0.211459	0.0804606	8.69474	0.0160985	0.000204944	0.00158526	0.00626897	0.00626897
FBgn0026262	bip2	106.488	90.8697	88.8464	74.3361	98.6787	81.5913	0.826838	-0.274323	0.0319888	0.65297	0.212322	0.0990055	8.83823	0.0215616	0.000164653	0.00963743	0.00608852	0.00963743
FBgn0053180	Ranbp16	36.7323	33.7293	31.4402	26.968	35.2308	29.2041	0.828936	-0.270667	0.0292983	0.617945	0.206422	0.0947129	7.61345	0.0179073	0.000439159	0.00511673	0.00853137	0.00853137
FBgn0039923	MED26	108.214	100.187	89.2379	84.121	104.201	86.6795	0.831853	-0.2656	0.00851048	0.302646	0.20513	0.0779631	8.9421	0.0144866	0.000108447	0.000582213	0.0059698	0.0059698
FBgn0259214	PMCA	135.899	122.679	107.174	107.933	129.289	107.554	0.831889	-0.265537	0.00954804	0.323963	0.201341	0.0776845	8.98741	0.0142336	0.000113844	0.000967477	0.00592103	0.00592103
FBgn0050007	CG30007	15.7972	13.9831	13.556	11.238	14.8901	12.397	0.832564	-0.264367	0.0499651	0.795754	0.205506	0.104836	7.18965	0.0202313	0.000844224	0.0083864	0.0101463	0.0101463
FBgn0045035	tefu	13.1645	11.473	10.3469	10.1789	12.3187	10.2629	0.833111	-0.263419	0.0453831	0.762717	0.197148	0.0985204	7.44364	0.0147506	0.000589167	0.00210305	0.0091171	0.0091171
FBgn0032400	CG6770	2408.55	2399.92	2115.62	1895.5	2404.24	2005.56	0.834178	-0.261573	0.00611382	0.241341	0.199136	0.0726346	10.1233	0.0149884	4.67568e-05	0.00260821	0.00522903	0.00522903
FBgn0052350	CG32350	110.393	100.515	89.6839	86.4083	105.454	88.0461	0.834922	-0.260287	0.0154394	0.435091	0.203557	0.0840482	8.32958	0.014146	0.000242841	0.000258534	0.00682126	0.00682126
FBgn0037234	CG9795	46.4248	42.2613	38.0991	35.9819	44.343	37.0405	0.835317	-0.259604	0.0449899	0.758177	0.192912	0.0962277	7.55813	0.0134572	0.000545003	0.00103317	0.00871477	0.00871477
FBgn0040022	Set1	46.684	43.4317	38.1365	37.1946	45.0578	37.6656	0.835938	-0.258531	0.0204405	0.512683	0.19828	0.0855333	8.21381	0.013253	0.000289241	-6.73116e-05	0.00702671	0.00702671
FBgn0263352	Unr	93.0416	78.3091	68.3058	75.284	85.6753	71.7949	0.837989	-0.254998	0.0242656	0.562041	0.189093	0.0839332	9.29854	0.0166153	0.000153324	0.00689146	0.00563327	0.00689146
FBgn0023083	fray	34.0592	36.303	29.0153	30.102	35.1811	29.5586	0.840185	-0.251222	0.0466489	0.772028	0.189667	0.0953351	7.60005	0.0137929	0.000513596	0.00218906	0.00857518	0.00857518
FBgn0262473	Tl	61.5093	64.131	51.2893	54.3232	62.8201	52.8062	0.840594	-0.250519	0.0209423	0.51932	0.187613	0.081252	8.58513	0.0133412	0.000181644	0.00223087	0.00642025	0.00642025
FBgn0039958	CG12567	93.4555	91.2808	76.8162	78.8637	92.3682	77.84	0.842714	-0.246885	0.0324568	0.655925	0.192671	0.0900863	7.87344	0.0127723	0.000349342	0.000247991	0.0077662	0.0077662
FBgn0040324	Ephrin	56.6101	53.6066	46.1537	46.7363	55.1084	46.445	0.842794	-0.246748	0.0357748	0.689948	0.19153	0.0912277	7.83071	0.0123903	0.000442142	-0.00019871	0.00788034	0.00788034
FBgn0031995	CG8475	39.6934	36.4974	33.305	30.9265	38.0954	32.1157	0.843033	-0.246338	0.04564	0.762798	0.183773	0.091946	7.77038	0.0124446	0.000404573	0.00137598	0.00804949	0.00804949
FBgn0024806	DIP2	35.2591	31.3231	28.9959	27.2718	33.2911	28.1338	0.845087	-0.242829	0.0366592	0.691334	0.181754	0.0869829	8.09035	0.0126783	0.000302578	0.00219751	0.00726344	0.00726344
FBgn0052000	CG32000	77.6801	77.3006	62.3397	68.6827	77.4904	65.5112	0.845411	-0.242275	0.0215419	0.523695	0.188824	0.0821563	8.54359	0.0142249	0.000268925	0.00324114	0.00648074	0.00648074
FBgn0263112	Mitf	174.325	163.88	152.798	134.211	169.103	143.504	0.848622	-0.236806	0.0159354	0.444133	0.186125	0.0772175	9.07928	0.013852	0.000134917	0.00332191	0.00582763	0.00582763
FBgn0032979	Clamp	88.6508	80.5984	74.744	68.9523	84.6246	71.8481	0.849022	-0.236126	0.0366139	0.691334	0.17885	0.0855725	8.20646	0.0121067	0.000282378	0.00188398	0.00704028	0.00704028
FBgn0039993	CG17691	166.782	172.088	139.332	148.401	169.435	143.866	0.849095	-0.236002	0.0439393	0.746674	0.183272	0.0909686	7.95638	0.0129402	0.000716725	0.00189937	0.00755856	0.00755856
FBgn0260987	vtd	124.242	117.787	108.255	97.3194	121.015	102.787	0.849377	-0.235523	0.0261954	0.580244	0.185705	0.0835264	8.36728	0.012965	0.000219013	0.00198542	0.00675765	0.00675765
FBgn0263987	spoon	201.98	195.09	155.955	181.727	198.535	168.841	0.850435	-0.233728	0.0296308	0.622371	0.181118	0.083273	9.33986	0.0155575	7.85893e-05	0.00685581	0.00560099	0.00685581
FBgn0039904	Hcf	67.5025	59.9535	55.4453	52.9703	63.728	54.2078	0.850612	-0.233426	0.0268583	0.588505	0.179373	0.0810332	8.60326	0.0120249	0.00017198	0.00177804	0.0063944	0.0063944
FBgn0035978	UGP	190.035	180.227	165.908	149.37	185.131	157.639	0.851499	-0.231923	0.0292265	0.617714	0.174116	0.0798542	8.73246	0.0117713	0.000157047	0.00234173	0.00621965	0.00621965
FBgn0032956	Cul2	93.1409	82.9351	81.2182	68.9112	88.038	75.0647	0.85264	-0.229992	0.0370773	0.691334	0.178545	0.0856369	8.36553	0.0155153	0.000262283	0.00707139	0.00676056	0.00707139
FBgn0250754	CG42232	22.9494	21.8545	18.6732	19.5355	22.402	19.1043	0.852797	-0.229725	0.0360192	0.690764	0.175656	0.0837772	8.34441	0.0108723	0.00022257	0.000658218	0.00679604	0.00679604
FBgn0011260	Sema-2a	90.8729	79.4449	73.8068	71.5935	85.1589	72.7002	0.8537	-0.228198	0.0375117	0.693375	0.17146	0.0824265	8.46965	0.0115545	0.000201309	0.00243127	0.00659282	0.00659282
FBgn0266410	CG45050	505.369	430.394	410.836	391.093	467.882	400.964	0.856978	-0.22267	0.0187434	0.491233	0.170449	0.0725131	10.3143	0.0122834	5.44436e-05	0.00384419	0.00520371	0.00520371
FBgn0041094	scyl	173.36	151.686	133.391	145.707	162.523	139.549	0.858645	-0.219866	0.0345595	0.679469	0.167511	0.0792585	8.82137	0.0124479	0.000173173	0.00446867	0.00610873	0.00610873
FBgn0261387	CG17528	83.4177	73.8851	71.1806	64.0332	78.6514	67.6069	0.859577	-0.218302	0.0418647	0.728079	0.170014	0.0835508	8.42042	0.0122102	0.000310061	0.00355278	0.00667067	0.00667067
FBgn0250823	gish	145.767	124.039	120.283	111.915	134.903	116.099	0.860607	-0.216574	0.0377273	0.693375	0.164361	0.0791031	8.83264	0.012151	0.000162108	0.00455715	0.0060952	0.0060952
FBgn0039994	conu	192.67	174.199	163.676	152.399	183.435	158.037	0.861545	-0.215001	0.038266	0.696625	0.16746	0.0808205	8.63415	0.0104822	0.000180841	0.00152107	0.00635112	0.00635112
FBgn0030366	Usp7	88.007	76.5105	68.8011	72.9946	82.2588	70.8979	0.861888	-0.214427	0.0409181	0.720685	0.160046	0.0782869	8.9167	0.0113143	0.000130895	0.0040331	0.00599794	0.00599794
FBgn0024734	PRL-1	143.73	123.831	121.587	109.228	133.781	115.408	0.862664	-0.21313	0.0369528	0.691334	0.168128	0.0805873	8.653	0.0125737	0.000169132	0.00455792	0.00632518	0.00632518
FBgn0261403	sxc	125.65	115.307	109.977	98.0617	120.479	104.02	0.863386	-0.211922	0.0354274	0.687697	0.167195	0.0794863	8.7777	0.011287	0.000155799	0.00279773	0.00616227	0.00616227
FBgn0040372	G9a	64.1346	62.2423	56.8267	52.3342	63.1885	54.5804	0.863772	-0.211278	0.0379597	0.693876	0.163022	0.0785538	8.91269	0.00970154	0.000168282	0.00109594	0.00600242	0.00600242
FBgn0023213	eIF4G	209.18	177.752	168.615	166.664	193.466	167.64	0.866508	-0.206716	0.031641	0.647174	0.15763	0.0733531	9.78907	0.010791	4.69197e-05	0.00371609	0.00533375	0.00533375
FBgn0262124	uex	169.411	147.371	142.582	131.98	158.391	137.281	0.866723	-0.206357	0.0386703	0.699501	0.162076	0.0783855	8.91559	0.0108147	0.000145109	0.0029426	0.00599918	0.00599918
FBgn0261822	Bsg	185.602	168.554	143.433	163.691	177.078	153.562	0.867201	-0.205561	0.0368062	0.691334	0.16177	0.0774796	9.02191	0.0126235	0.00011798	0.00573251	0.0058851	0.0058851
FBgn0039959	CG17514	98.977	94.7559	87.5189	80.8542	96.8665	84.1865	0.869099	-0.202407	0.0426236	0.737382	0.162497	0.080151	8.72114	0.00946631	0.000189879	0.000807021	0.0062343	0.0062343
FBgn0039936	CG11148	143.934	130.864	124.248	115.003	137.399	119.626	0.870644	-0.199845	0.0416513	0.728079	0.153801	0.0755042	9.32862	0.00924963	9.1248e-05	0.00195579	0.00560964	0.00560964
FBgn0033005	CG3107	168.811	158.356	148.012	138.052	163.584	143.032	0.874367	-0.19369	0.0444454	0.751497	0.156373	0.0778026	8.97922	0.00867957	0.000123535	0.000669586	0.00592971	0.00592971
FBgn0038834	RpS30	2785.62	2486.38	3285.67	2894.45	2636	3090.06	1.17225	0.229283	0.0495312	0.795081	-0.146944	0.0748192	9.83802	0.0109295	5.63903e-05	0.00554153	0.00531354	0.00554153
FBgn0034968	RpL12	2009.38	1892.8	2413.15	2161.87	1951.09	2287.51	1.17242	0.229494	0.0434713	0.742972	-0.147703	0.0731507	9.88044	0.00937924	5.36494e-05	0.00310718	0.00529738	0.00529738
FBgn0000064	Ald	215.247	206.941	248.515	249.717	211.094	249.116	1.18012	0.23893	0.0498088	0.795635	-0.154416	0.0787193	8.8521	0.00805082	0.00012462	2.94659e-05	0.00607211	0.00607211
FBgn0027932	Akap200	204.854	175.214	227.418	221.776	190.034	224.597	1.18188	0.24108	0.0371123	0.691334	-0.158895	0.076226	9.25337	0.0114385	0.0001403	0.00439368	0.00567011	0.00567011
FBgn0030932	Ggt-1	108.237	106.709	123.407	133.323	107.473	128.365	1.19439	0.25627	0.0383161	0.696625	-0.169026	0.0815975	8.55517	0.0106325	0.000194461	0.0014694	0.00646369	0.00646369
FBgn0015288	RpL22	519.13	572.875	643.405	663.839	546.003	653.622	1.1971	0.259548	0.0213301	0.521428	-0.173152	0.0752152	9.37968	0.0121516	8.61774e-05	0.00315034	0.00557115	0.00557115
FBgn0010411	RpS18	2734.91	2604.52	3426.76	2994.95	2669.72	3210.85	1.20269	0.266268	0.0169	0.456779	-0.173738	0.0727281	10.0518	0.0128219	4.44514e-05	0.00409584	0.00524492	0.00524492
FBgn0005585	Crc	460.495	406.852	559.188	484.826	433.674	522.007	1.20369	0.267458	0.0442592	0.750852	-0.17005	0.0845333	9.49931	0.0144029	7.92203e-05	0.00706666	0.00548887	0.00706666
FBgn0028336	l(1)G0255	124.562	111.551	152.747	132.062	118.056	142.405	1.20624	0.270519	0.034407	0.678761	-0.178433	0.0843545	8.29563	0.015318	0.000235788	0.00682219	0.0068799	0.0068799
FBgn0003204	ras	86.1834	80.8037	103.181	99.1159	83.4936	101.148	1.21145	0.276736	0.0298558	0.624509	-0.182068	0.0838251	8.33959	0.0115482	0.000222443	0.000525508	0.00680421	0.00680421
FBgn0035600	CG4769	118.07	115.123	150.497	132.199	116.597	141.348	1.21228	0.277724	0.0358406	0.689948	-0.184529	0.0879241	8.01873	0.0139018	0.000315747	0.00351147	0.0074149	0.0074149
FBgn0266599	Hsc70-4	1530.82	1441.4	1736.21	1878.11	1486.11	1807.16	1.21603	0.282177	0.0114751	0.360602	-0.18609	0.0736149	11.1845	0.0130111	1.36423e-05	0.00218815	0.00540551	0.00540551
FBgn0261439	SdhA	58.1147	52.2325	64.5908	70.112	55.1736	67.3514	1.22072	0.287729	0.0321232	0.654232	-0.188751	0.0880831	8.02048	0.0144946	0.000347612	0.00358084	0.00741102	0.00741102
FBgn0021872	Xbp1	105.354	104.337	119.901	136.233	104.845	128.067	1.22148	0.288636	0.0257891	0.575012	-0.185036	0.0829992	8.43505	0.0144638	0.000241605	0.00433494	0.00664727	0.00664727
FBgn0261458	capt	67.7331	61.404	77.8565	80.0851	64.5686	78.9708	1.22305	0.290487	0.0268101	0.588505	-0.193019	0.0871703	8.13133	0.0137087	0.000415925	0.00151902	0.00718274	0.00718274
FBgn0010412	RpS19a	1264.59	1116.2	1571.21	1341.52	1190.39	1456.37	1.22343	0.290936	0.0387738	0.699708	-0.192425	0.0931128	9.48803	0.0181225	7.71567e-05	0.00859285	0.00549616	0.00859285
FBgn0001139	gro	62.7179	52.2583	72.1811	68.571	57.4881	70.3761	1.22418	0.291822	0.0215803	0.523695	-0.195982	0.0852958	8.21575	0.0174584	0.000252239	0.00673083	0.00702314	0.00702314
FBgn0027087	Aats-his	61.7369	53.371	72.8553	68.2303	57.5539	70.5428	1.22568	0.293584	0.0305433	0.632187	-0.196239	0.0907264	7.88302	0.0160824	0.000490004	0.00437875	0.00774127	0.00774127
FBgn0000116	Argk	164.987	158.334	193.857	202.531	161.66	198.194	1.22599	0.293946	0.0158611	0.443787	-0.191331	0.0793213	8.84396	0.0127332	0.000210152	0.000585928	0.00608172	0.00608172
FBgn0020618	Rack1	1465.69	1329.89	1774.55	1661.47	1397.79	1718.01	1.22909	0.29759	0.00739982	0.280116	-0.193791	0.072356	10.4509	0.0140301	3.45872e-05	0.00223319	0.0052008	0.0052008
FBgn0027084	Aats-lys	102.327	94.4941	128.032	113.963	98.4105	120.997	1.22952	0.29809	0.0172621	0.463291	-0.198475	0.083355	8.40913	0.0158271	0.000259174	0.00378543	0.00668888	0.00668888
FBgn0037135	CG7414	157.215	154.588	193.113	190.53	155.901	191.822	1.2304	0.299133	0.0113293	0.358057	-0.195947	0.0773767	9.05474	0.0127999	0.000135285	-0.000133032	0.00585187	0.00585187
FBgn0003885	alphaTub84D	55.7734	51.3657	65.7107	66.2355	53.5695	65.9731	1.23154	0.300466	0.0362057	0.69095	-0.196103	0.0936229	7.68592	0.0135067	0.0004637	0.000568007	0.00830155	0.00830155
FBgn0002626	RpL32	2144.51	1988.03	2748.91	2344.92	2066.27	2546.92	1.23261	0.30172	0.0175222	0.467205	-0.194349	0.0818117	9.97157	0.0170526	6.47182e-05	0.00662844	0.00526695	0.00662844
FBgn0024314	Plap	36.5686	32.3734	42.3261	42.7407	34.471	42.5334	1.23389	0.303214	0.036395	0.69095	-0.200014	0.0955867	7.58812	0.0151976	0.000522312	0.00227125	0.0086145	0.0086145
FBgn0046214	vig2	420.921	356.657	509.207	450.253	388.789	479.73	1.23391	0.303237	0.0287705	0.611901	-0.203085	0.0928762	9.42789	0.0194985	7.82156e-05	0.00854778	0.00553667	0.00854778
FBgn0035771	Sec63	50.921	49.1034	60.8544	62.572	50.0122	61.7132	1.23396	0.303301	0.0224929	0.533156	-0.199537	0.0874419	8.05147	0.0135559	0.000302247	0.00012403	0.00734384	0.00734384
FBgn0033886	Rpn13	81.8869	77.637	105.684	91.1692	79.762	98.4264	1.234	0.303343	0.030638	0.632187	-0.199686	0.0923728	7.75441	0.0167164	0.000436924	0.00470043	0.00809581	0.00809581
FBgn0033155	Br140	14.7972	16.1421	17.7336	20.4611	15.4696	19.0974	1.23451	0.303937	0.0378482	0.693876	-0.200298	0.0964595	7.53964	0.0189845	0.000526894	0.00789029	0.00877754	0.00877754
FBgn0010100	Acon	149.332	129.097	166.496	177.232	139.214	171.864	1.23453	0.30396	0.0100285	0.331467	-0.198748	0.0771884	9.04327	0.0165798	9.46751e-05	0.00502467	0.00586337	0.00586337
FBgn0014026	RpL7A	1882.35	1818.94	2387.06	2195.31	1850.64	2291.19	1.23805	0.308069	0.00498745	0.209949	-0.203177	0.0723605	10.5606	0.0148302	2.84021e-05	0.00157646	0.00520764	0.00520764
FBgn0003638	su(w[a])	32.5923	32.3576	37.974	42.4384	32.4749	40.2062	1.23807	0.308092	0.0278126	0.599064	-0.200475	0.0911282	7.85706	0.0159711	0.000494947	0.00336667	0.0078094	0.0078094
FBgn0027079	Aats-val	26.7305	25.5032	31.6292	33.1048	26.1168	32.367	1.23932	0.309544	0.0336688	0.673279	-0.204138	0.0961096	7.55269	0.0145456	0.000503917	0.000478294	0.00873315	0.00873315
FBgn0024509	Sec13	80.6756	70.8668	98.8251	89.0555	75.7712	93.9403	1.23979	0.310094	0.0248604	0.562215	-0.206543	0.0920601	7.75569	0.0177573	0.000382968	0.00492304	0.00809208	0.00809208
FBgn0030228	BTBD9	22.5605	21.6311	27.6262	27.2001	22.0958	27.4131	1.24065	0.311097	0.0457981	0.763892	-0.205321	0.102802	7.28956	0.0141135	0.000850078	-0.000758191	0.00971815	0.00971815
FBgn0014455	Ahcy13	305.862	290.406	389.077	351.108	298.134	370.093	1.24136	0.311926	0.00723105	0.278931	-0.205343	0.0764491	9.18555	0.0157924	0.000115958	0.00248978	0.0057285	0.0057285
FBgn0010408	RpS9	2194.64	2045.78	2835.51	2432.86	2120.21	2634.19	1.24242	0.313152	0.00840342	0.301246	-0.205618	0.0780211	10.2468	0.0181511	4.04931e-05	0.0060468	0.00520983	0.0060468
FBgn0024558	Dph5	127.156	116.69	165.159	138.059	121.923	151.609	1.24348	0.314386	0.0260898	0.579171	-0.205649	0.0924319	7.85929	0.019793	0.00041787	0.00812579	0.00780347	0.00812579
FBgn0052425	CG32425	89.0422	85.1571	112.084	104.675	87.0996	108.379	1.24431	0.315349	0.0166649	0.456347	-0.207309	0.0865945	8.29327	0.0149892	0.000614582	0.000380762	0.00688402	0.00688402
FBgn0015019	Cctgamma	158.802	132.202	187.658	174.733	145.502	181.196	1.24531	0.316511	0.0140856	0.407929	-0.214596	0.0874091	8.76283	0.020444	0.000171983	0.00746837	0.00618092	0.00746837
FBgn0034914	CG5554	79.6178	65.458	94.664	86.3638	72.5379	90.5139	1.24781	0.319404	0.0240448	0.559483	-0.215658	0.0955757	7.76153	0.0215926	0.000374016	0.0087607	0.00807508	0.0087607
FBgn0001098	Gdh	89.3357	88.3017	113.411	108.423	88.8187	110.917	1.2488	0.320543	0.0133547	0.394995	-0.212055	0.0857076	8.21558	0.015235	0.000322334	4.65807e-05	0.00702345	0.00702345
FBgn0003274	RpLP2	1038.91	1007.11	1290.76	1265.74	1023.01	1278.25	1.24949	0.321342	0.00443327	0.19813	-0.216343	0.0760281	9.21312	0.0156789	7.59532e-05	4.03241e-05	0.00570431	0.00570431
FBgn0037899	RpL24-like	263.395	249.387	341.666	300.111	256.391	320.889	1.25156	0.323729	0.0131643	0.392801	-0.214231	0.0864079	8.14229	0.0178668	0.000304813	0.00354801	0.00716152	0.00716152
FBgn0029176	Ef1gamma	844.926	799.575	1065.15	993.702	822.251	1029.43	1.25196	0.324189	0.00331164	0.164689	-0.21283	0.0724595	10.2762	0.0159321	4.35935e-05	0.00120629	0.00520678	0.00520678
FBgn0004888	Scsalpha	142.851	131.542	181.767	161.874	137.196	171.821	1.25237	0.324661	0.0100685	0.33164	-0.219106	0.0851403	8.23686	0.0188306	0.00026431	0.003978	0.00698455	0.00698455
FBgn0086904	Nacalpha	832.464	724.409	1059.26	891.001	778.436	975.129	1.25268	0.325014	0.0337369	0.673279	-0.213372	0.100495	9.4196	0.0219088	8.56144e-05	0.0100137	0.00554248	0.0100137
FBgn0266284	Ns3	32.0794	28.7826	41.1067	35.2874	30.431	38.197	1.2552	0.327918	0.0367611	0.691334	-0.21699	0.103902	7.23568	0.0204804	0.000850423	0.00632792	0.00994522	0.00994522
FBgn0035228	CG12091	48.0066	46.3805	62.7853	55.7468	47.1935	59.266	1.25581	0.328616	0.0249562	0.562623	-0.216589	0.0966019	7.53282	0.0177152	0.00053104	0.00258632	0.00880088	0.00880088
FBgn0262559	Mdh2	240.99	206.655	301.895	260.852	223.822	281.373	1.25713	0.330132	0.0230562	0.543966	-0.219825	0.0967328	8.70829	0.0223459	0.000185552	0.00917167	0.0062511	0.00917167
FBgn0031883	Caper	27.9782	28.1137	35.5352	35.0542	28.0459	35.2947	1.25846	0.331659	0.0270216	0.589258	-0.225425	0.101947	7.3163	0.0171046	0.00078438	-0.000535694	0.00960872	0.00960872
FBgn0040394	CG16903	35.1922	30.4568	44.3473	38.2953	32.8245	41.3213	1.25886	0.332112	0.0333188	0.670674	-0.221577	0.104114	7.208	0.0221818	0.000774338	0.00795005	0.0100654	0.0100654
FBgn0027493	AdSS	115.811	106.802	133.994	146.518	111.307	140.256	1.26009	0.333522	0.00752665	0.282807	-0.221659	0.0829378	8.40901	0.0185731	0.000189609	0.0031036	0.00668908	0.00668908
FBgn0010380	AP-1-2beta	29.066	26.7523	33.9616	36.415	27.9092	35.1883	1.26081	0.334356	0.0200577	0.511271	-0.222553	0.0957108	7.58396	0.0182131	0.000532257	0.0020225	0.00862831	0.00862831
FBgn0037255	Fip1	28.4635	22.3784	33.3576	30.7456	25.4209	32.0516	1.26084	0.33438	0.0492853	0.794251	-0.228144	0.116038	7.20364	0.0263265	0.000779727	0.0126851	0.0100845	0.0126851
FBgn0013325	RpL11	1555.73	1429.18	1943.21	1820.81	1492.45	1882.01	1.26102	0.334589	0.00291698	0.151758	-0.216927	0.0728834	10.0034	0.0169484	5.43199e-05	0.00183958	0.00525767	0.00525767
FBgn0029131	Debcl	36.6531	33.5292	49.0489	39.4842	35.0911	44.2665	1.26147	0.335109	0.0492172	0.794251	-0.21592	0.109788	7.13907	0.023576	0.000955771	0.0110975	0.010375	0.0110975
FBgn0262801	twr	97.4878	93.2627	128.125	112.689	95.3752	120.407	1.26246	0.336235	0.0301024	0.627083	-0.221966	0.102348	7.27486	0.018739	0.000695881	0.00277825	0.00977921	0.00977921
FBgn0032350	CG6287	145.969	125.553	176.864	166.141	135.761	171.502	1.26327	0.337157	0.00877683	0.307038	-0.22588	0.0861932	8.15554	0.0204226	0.000293183	0.00482981	0.00713608	0.00713608
FBgn0024957	Irp-1B	45.238	42.7148	56.0177	55.1323	43.9764	55.575	1.26375	0.337706	0.0132968	0.394432	-0.221686	0.0895442	7.90535	0.0166147	0.00033403	1.56496e-05	0.00768413	0.00768413
FBgn0025885	Inos	44.2187	40.2309	52.1846	54.5927	42.2248	53.3886	1.26439	0.338441	0.0199316	0.509336	-0.227022	0.0975335	7.47658	0.0186625	0.000515098	0.00170917	0.00899768	0.00899768
FBgn0267385	PyK	277.868	237.016	345.494	305.965	257.442	325.729	1.26525	0.339427	0.0133939	0.395002	-0.229265	0.0927029	9.32077	0.0232501	0.000100858	0.00849296	0.00561573	0.00849296
FBgn0019637	Atu	27.2579	23.573	32.9998	31.3363	25.4155	32.1681	1.26569	0.339922	0.0270571	0.589258	-0.230528	0.104279	7.18207	0.0208654	0.000693941	0.00403256	0.0101801	0.0101801
FBgn0024285	Srp54	42.594	35.3932	53.3381	45.4164	38.9936	49.3772	1.26629	0.340609	0.0389676	0.700933	-0.225912	0.109425	7.45545	0.0249946	0.000517715	0.0114562	0.00907394	0.0114562
FBgn0020910	RpL3	1421.2	1429.61	1773.55	1837.8	1425.41	1805.67	1.26678	0.341165	0.00164026	0.103357	-0.228065	0.0724325	10.6617	0.017723	2.52624e-05	0.000552416	0.00522121	0.00522121
FBgn0000044	Act57B	142.614	150.029	172.415	198.434	146.322	185.424	1.26724	0.341687	0.00738399	0.280116	-0.222426	0.0830253	8.52247	0.0210865	0.000183767	0.00670943	0.00651217	0.00670943
FBgn0031830	CoVb	207.74	196.006	274.368	237.415	201.873	255.891	1.26758	0.342082	0.0188712	0.492156	-0.22485	0.0957597	7.58686	0.0200329	0.000551251	0.0042194	0.00861867	0.00861867
FBgn0014868	Ost48	68.6607	66.5762	90.6225	81.0712	67.6185	85.8468	1.26958	0.344347	0.0145396	0.413178	-0.230038	0.0941374	7.65711	0.0194692	0.000470384	0.00227455	0.00839146	0.00839146
FBgn0030289	CG1597	13.4996	11.9482	15.8145	16.5248	12.7239	16.1697	1.27081	0.345749	0.0443841	0.751497	-0.230723	0.114762	6.81767	0.0198656	0.00116784	0.00201402	0.0120025	0.0120025
FBgn0025678	CaBP1	78.3906	74.9727	99.4301	95.7422	76.6816	97.5861	1.27261	0.347795	0.00988059	0.33082	-0.231536	0.0897433	7.92348	0.0180897	0.000415146	-8.50373e-05	0.00763872	0.00763872
FBgn0039581	Moca-cyp	34.3492	27.3745	41.626	36.9705	30.8618	39.2982	1.27336	0.348641	0.0433943	0.742972	-0.235846	0.116762	7.87324	0.0276301	0.000448608	0.0131847	0.00776673	0.0131847
FBgn0261606	RpL27A	2942.7	2709.87	3814.03	3384.09	2826.29	3599.06	1.27342	0.348711	0.00175912	0.109042	-0.226812	0.0725068	10.1985	0.0198852	4.11334e-05	0.00406482	0.0052161	0.0052161
FBgn0010621	Cct5	204.285	182.825	262.722	230.38	193.555	246.551	1.2738	0.34914	0.00271776	0.144354	-0.234701	0.0782865	8.92413	0.0222916	0.000139126	0.00575596	0.00598964	0.00598964
FBgn0250874	ttm50	33.4726	29.0522	40.8519	38.8344	31.2624	39.8431	1.27447	0.349903	0.0295094	0.621105	-0.234593	0.107779	7.08119	0.0212361	0.0009695	0.00336773	0.0106468	0.0106468
FBgn0031741	CG11034	20.4611	21.5923	25.2428	28.3913	21.0267	26.8171	1.27538	0.350928	0.037632	0.693375	-0.229794	0.110539	6.96497	0.0210822	0.00100187	0.00421883	0.0112171	0.0112171
FBgn0031020	Nat1	63.9047	58.7933	76.0051	80.5594	61.349	78.2823	1.27602	0.351645	0.0038283	0.183199	-0.235545	0.0814477	8.57312	0.0198831	0.000196183	0.00188776	0.00643755	0.00643755
FBgn0002622	RpS3	1513.35	1375.05	1959.94	1733.7	1444.2	1846.82	1.27879	0.354776	0.00118232	0.0811035	-0.235302	0.0725543	10.199	0.0216332	4.81032e-05	0.00471828	0.00521603	0.00521603
FBgn0264979	CG4267	27.1231	23.7653	30.0365	35.0401	25.4442	32.5383	1.27881	0.354803	0.0496876	0.795081	-0.228411	0.116379	6.76	0.0238387	0.00120591	0.00846637	0.0123382	0.0123382
FBgn0039359	RpL27	2287.39	2030.43	3027.74	2498.06	2158.91	2762.9	1.27976	0.355878	0.0243282	0.562209	-0.22956	0.10194	9.82808	0.0244939	4.97794e-05	0.0103421	0.0053175	0.0103421
FBgn0024973	CG2701	17.55	16.0069	22.7444	20.2169	16.7785	21.4806	1.28025	0.356424	0.0386811	0.699501	-0.237679	0.114956	6.80315	0.0217044	0.00112963	0.00318143	0.0120852	0.0120852
FBgn0036762	CG7430	93.6241	77.7021	114.358	105.149	85.6631	109.753	1.28122	0.357521	0.00906382	0.314906	-0.240958	0.0923339	8.21999	0.0250373	0.000275439	0.00825012	0.00701535	0.00825012
FBgn0021825	Dmn	33.8474	32.0083	44.9539	39.5021	32.9278	42.228	1.28244	0.358893	0.0367858	0.691334	-0.239988	0.11493	6.81066	0.0219589	0.0011665	0.0029746	0.0120423	0.0120423
FBgn0014141	cher	15.7816	16.8918	20.3982	21.5517	16.3367	20.9749	1.28391	0.360548	0.0100124	0.331467	-0.236618	0.0918762	7.92406	0.0205218	0.000803975	0.00198464	0.00763726	0.00763726
FBgn0010497	dmGlut	40.9877	44.1031	49.5235	59.8172	42.5454	54.6703	1.28499	0.361754	0.0352789	0.687697	-0.23361	0.110971	7.65854	0.0264008	0.000537222	0.0117773	0.00838696	0.0117773
FBgn0013954	FK506-bp2	487.019	445.684	652.199	546.501	466.351	599.35	1.28519	0.361982	0.00984657	0.330773	-0.237062	0.0918429	8.45893	0.0243563	0.000210556	0.00822457	0.00660955	0.00822457
FBgn0039562	Gp93	97.8452	94.9491	117.065	131.002	96.3972	124.033	1.28669	0.363667	0.0026457	0.143533	-0.240974	0.0801601	8.70636	0.0217732	0.000172008	0.00345357	0.00625363	0.00625363
FBgn0024364	CG11417	35.7473	33.9624	45.6045	44.162	34.8549	44.8832	1.28772	0.364817	0.0107862	0.344107	-0.243963	0.0956886	7.56817	0.020119	0.000475313	-5.56792e-05	0.00868099	0.00868099
FBgn0030552	mRpL38	38.6961	32.5857	50.4459	41.3718	35.6409	45.9089	1.28809	0.365239	0.0463479	0.769558	-0.242738	0.121844	6.91317	0.0295379	0.00112976	0.0137161	0.0114834	0.0137161
FBgn0011571	caz	34.0842	35.5037	42.205	47.5154	34.7939	44.8602	1.28931	0.3666	0.0211956	0.521428	-0.247265	0.107297	7.05763	0.0231734	0.000752676	0.00343749	0.01076	0.01076
FBgn0008635	betaCOP	28.2926	26.3003	32.0597	38.3359	27.2965	35.1978	1.28946	0.36677	0.0126124	0.385399	-0.241837	0.0969469	7.57011	0.0257608	0.000452344	0.00894635	0.00867449	0.00894635
FBgn0038829	CG17271	43.4832	44.7874	57.6192	56.2672	44.1353	56.9432	1.2902	0.367591	0.0222284	0.528325	-0.246911	0.107989	7.0291	0.0208116	0.000763061	-2.81047e-05	0.0108986	0.0108986
FBgn0003464	sol	14.8837	17.4584	19.107	22.6405	16.1711	20.8738	1.29081	0.368273	0.0479746	0.782498	-0.246429	0.124611	7.60468	0.0305943	0.000533174	0.0149946	0.00855997	0.0149946
FBgn0261596	RpS24	1469.06	1337.33	1931.86	1695.28	1403.2	1813.57	1.29246	0.370117	0.0009733	0.0695361	-0.24415	0.0740266	9.61623	0.0232919	6.10628e-05	0.00507221	0.00541888	0.00541888
FBgn0034504	CG8929	12.6908	13.0472	15.9164	17.3586	12.869	16.6375	1.29283	0.370536	0.045527	0.762717	-0.247042	0.123536	6.52624	0.0221883	0.00136724	0.00140028	0.013894	0.013894
FBgn0032518	RpL24	732.137	662.355	968.153	835.495	697.246	901.824	1.29341	0.371178	0.00261745	0.143533	-0.244302	0.0811791	9.26353	0.0242879	0.000121628	0.00646842	0.00566168	0.00646842
FBgn0051901	Mur29B	23.8752	21.0798	29.7991	28.4084	22.4775	29.1037	1.29479	0.372721	0.0430743	0.741917	-0.240396	0.118832	6.69912	0.0210962	0.00140587	0.00134344	0.0127151	0.0127151
FBgn0033349	CG8243	51.7992	41.4953	65.2235	55.6897	46.6473	60.4566	1.29604	0.374107	0.046334	0.769558	-0.251589	0.126279	7.79154	0.0317299	0.000476756	0.0154695	0.0079891	0.0154695
FBgn0030878	CG6769	19.7995	17.548	24.9512	23.476	18.6737	24.2136	1.29667	0.374807	0.0477588	0.782498	-0.255088	0.128864	6.39777	0.0240175	0.00174375	0.00174761	0.0148622	0.0148622
FBgn0029823	CG3011	67.5772	65.0894	87.6759	84.7537	66.3333	86.2148	1.29972	0.378202	0.00435516	0.196487	-0.254481	0.0892533	7.98402	0.0217725	0.000472598	-0.000194091	0.00749355	0.00749355
FBgn0039580	Gfat2	13.016	12.9821	16.5478	17.2658	12.999	16.9068	1.30062	0.379197	0.0371392	0.691334	-0.253808	0.121775	6.58029	0.0219323	0.00131657	-0.000627235	0.0135126	0.0135126
FBgn0010830	l(3)04053	24.7195	20.7138	31.7068	27.4152	22.7166	29.561	1.30129	0.379945	0.017201	0.462877	-0.253097	0.106237	7.11309	0.0283617	0.000790599	0.0097231	0.0104956	0.0104956
FBgn0019624	CoVa	257.822	227.047	351.758	279.343	242.434	315.55	1.30159	0.380276	0.048336	0.785847	-0.245861	0.124524	7.94639	0.0304866	0.0003887	0.0151175	0.00758258	0.0151175
FBgn0030877	Arp8	15.5893	13.5361	19.8888	18.0578	14.5627	18.9733	1.30287	0.38169	0.0348964	0.684766	-0.256525	0.121601	6.59817	0.0257258	0.00139765	0.00428852	0.0133892	0.0133892
FBgn0011655	Med	9.01403	8.47939	10.642	12.1647	8.74671	11.4033	1.30373	0.382644	0.0376657	0.693375	-0.25983	0.12501	6.49295	0.0263428	0.0014917	0.00426666	0.0141358	0.0141358
FBgn0002607	RpL19	2114.72	1879.31	2814.31	2403.28	1997.02	2608.79	1.30635	0.385537	0.00305176	0.155081	-0.253514	0.085575	10.5484	0.0263051	4.26183e-05	0.00728046	0.00520647	0.00728046
FBgn0011768	Fdh	123.015	108.433	165.945	136.647	115.724	151.296	1.30739	0.386684	0.0201962	0.512683	-0.2546	0.109615	8.05261	0.0296174	0.000341131	0.0116743	0.00734143	0.0116743
FBgn0026428	HDAC6	22.8441	23.3042	28.6621	31.6918	23.0741	30.177	1.30783	0.38717	0.00708855	0.275112	-0.256176	0.0951389	7.6329	0.0236357	0.00058292	0.00205747	0.0084685	0.0084685
FBgn0030530	jub	16.5301	15.244	20.072	21.5019	15.887	20.7869	1.30842	0.387827	0.0217338	0.523695	-0.260609	0.113556	6.83645	0.0242643	0.000997824	0.00143998	0.0118971	0.0118971
FBgn0010387	Dbi	145.738	165.85	198.772	209.515	155.794	204.144	1.31034	0.389944	0.0339792	0.673279	-0.260557	0.122886	6.56416	0.0273752	0.00147583	0.00564199	0.0136251	0.0136251
FBgn0010409	RpL18A	1866.07	1650.63	2532.94	2076.1	1758.35	2304.52	1.31061	0.390241	0.0177569	0.469964	-0.253263	0.106833	9.80536	0.0289896	5.86434e-05	0.0113546	0.00532684	0.0113546
FBgn0004403	RpS14a	1280.04	1118.86	1712.13	1436.57	1199.45	1574.35	1.31256	0.392382	0.010252	0.334329	-0.25582	0.0996489	9.68005	0.0284345	8.06649e-05	0.00984924	0.00538493	0.00984924
FBgn0024556	EfTuM	61.4184	57.2946	82.6749	73.6971	59.3565	78.186	1.31723	0.397504	0.00445694	0.198314	-0.265341	0.0933029	7.70196	0.0259801	0.00045308	0.0033141	0.00825235	0.00825235
FBgn0016691	Oscp	238.576	216.652	323.037	276.694	227.614	299.865	1.31743	0.397726	0.00263046	0.143533	-0.263106	0.0874711	8.06541	0.027651	0.000336668	0.00652749	0.00731453	0.00731453
FBgn0010391	Gtp-bp	44.4567	37.8885	56.3701	52.13	41.1726	54.25	1.31763	0.39794	0.00519883	0.216156	-0.269883	0.0965783	7.51862	0.0285238	0.00047759	0.0058896	0.00884978	0.00884978
FBgn0001961	Arpc1	40.1527	33.1228	47.6122	49.0356	36.6378	48.3239	1.31896	0.399406	0.00836267	0.301246	-0.274533	0.104105	7.20788	0.0303932	0.000772061	0.0071336	0.0100659	0.0100659
FBgn0030362	regucalcin	32.0153	31.686	39.7595	44.2799	31.8506	42.0197	1.31927	0.399743	0.0336449	0.673279	-0.264444	0.124485	6.52578	0.0255849	0.00159937	0.00181258	0.0138972	0.0138972
FBgn0013764	Chi	22.1842	18.0956	28.2451	24.9071	20.1399	26.5761	1.31957	0.400071	0.0167943	0.456347	-0.272361	0.113902	6.87299	0.033376	0.000990941	0.0119828	0.0116969	0.0119828
FBgn0266518	Dpit47	39.8338	33.4039	53.7626	43.0208	36.6189	48.3917	1.3215	0.402172	0.0468125	0.773474	-0.265426	0.133515	6.92977	0.0353678	0.0010943	0.0167319	0.0113971	0.0167319
FBgn0004404	RpS14b	523.333	470.419	706.776	608.229	496.876	657.503	1.32327	0.404111	0.0010627	0.0748688	-0.272942	0.0833823	8.4188	0.0294461	0.000279324	0.00664132	0.00667328	0.00667328
FBgn0040813	Nplp2	971.986	1111.61	1316.64	1441.05	1041.8	1378.84	1.32353	0.404387	0.00607944	0.240922	-0.266428	0.0971138	8.59422	0.0299487	0.000166077	0.00926501	0.00640724	0.00926501
FBgn0037001	CG6020	65.7979	67.5537	90.2018	86.3272	66.6758	88.2645	1.32379	0.40467	0.00378652	0.182058	-0.271483	0.093763	7.68473	0.0250884	0.000486256	0.000294754	0.00830524	0.00830524
FBgn0026015	Top3beta	22.9757	19.9135	28.2103	28.7539	21.4446	28.4821	1.32817	0.409441	0.00656171	0.257021	-0.274941	0.101144	7.32011	0.0279555	0.000636856	0.00350002	0.00959332	0.00959332
FBgn0026713	l(1)G0007	10.9091	11.8672	15.1353	15.2329	11.3881	15.1841	1.33333	0.415033	0.0246849	0.562215	-0.280533	0.124887	6.63804	0.0278968	0.0024785	1.72081e-05	0.0131182	0.0131182
FBgn0026079	Nsun2	15.0896	14.974	20.138	19.9714	15.0318	20.0547	1.33415	0.415922	0.0187874	0.491233	-0.277302	0.118015	6.69729	0.0256538	0.00120055	-0.00116789	0.0127269	0.0127269
FBgn0030671	CG8134	23.9909	20.2308	32.19	26.8944	22.1109	29.5422	1.33609	0.418021	0.0248618	0.562215	-0.282136	0.125754	6.48783	0.0352945	0.00164072	0.0115008	0.0141735	0.0141735
FBgn0261995	CG42813	45.3771	43.7638	67.6911	51.4681	44.5704	59.5796	1.33675	0.418732	0.0426657	0.737382	-0.268839	0.132631	6.92171	0.0358189	0.00126052	0.0163305	0.0114389	0.0163305
FBgn0030648	CG6340	31.8785	29.686	42.5347	39.7772	30.7822	41.1559	1.337	0.419002	0.00739786	0.280116	-0.28452	0.106228	7.13838	0.0281244	0.000906265	0.000804572	0.0103782	0.0103782
FBgn0028990	Spn27A	31.1191	25.7461	39.2027	36.8741	28.4326	38.0384	1.33784	0.419907	0.0088159	0.307345	-0.284377	0.108578	7.06472	0.0320945	0.00106328	0.00664325	0.0107258	0.0107258
FBgn0029905	Nf-YC	16.9757	17.6059	23.0287	23.2505	17.2908	23.1396	1.33826	0.420359	0.0113246	0.358057	-0.285684	0.112806	6.86429	0.0277138	0.000981229	-0.000218042	0.011744	0.011744
FBgn0266451	fau	33.1327	38.8864	46.3823	50.0914	36.0095	48.2368	1.33956	0.421757	0.026752	0.588505	-0.284985	0.128654	6.47146	0.0342265	0.00225696	0.00847465	0.014295	0.014295
FBgn0050377	CG30377	18.4197	17.5185	24.696	23.4842	17.9691	24.0901	1.34064	0.422922	0.00435172	0.196487	-0.287792	0.100928	7.3442	0.0280637	0.000689481	-6.11344e-06	0.00949689	0.00949689
FBgn0029755	Sas10	26.6953	23.596	34.8623	32.6873	25.1457	33.7748	1.34317	0.425637	0.0127197	0.385441	-0.288516	0.115799	6.77572	0.0301973	0.00116462	0.00251064	0.0122448	0.0122448
FBgn0004397	Vinc	12.2624	11.7919	15.3139	17.0369	12.0271	16.1754	1.34491	0.427508	0.00961308	0.324839	-0.285074	0.110091	6.96367	0.029322	0.00089624	0.00245327	0.0112237	0.0112237
FBgn0029857	wuho	14.8682	11.904	18.9231	17.095	13.3861	18.009	1.34535	0.427982	0.0417073	0.728079	-0.294176	0.144457	6.04374	0.0375226	0.00260629	0.010408	0.0182614	0.0182614
FBgn0265298	SC35	52.6247	45.6202	69.4573	62.7585	49.1225	66.1079	1.34578	0.428438	0.0071049	0.275112	-0.288692	0.107245	7.14672	0.031729	0.00116161	0.00476044	0.0103399	0.0103399
FBgn0036824	CG3902	75.7138	79.3723	102.693	106.215	77.543	104.454	1.34705	0.429799	0.00147473	0.0952939	-0.288464	0.0907231	7.84052	0.0287711	0.000376975	0.00117391	0.00785371	0.00785371
FBgn0050042	Cpr49Ab	34.4188	33.9695	43.6502	48.799	34.1942	46.2246	1.35183	0.43491	0.0300412	0.627083	-0.289707	0.133534	6.28219	0.0305668	0.00199874	0.00188629	0.0158325	0.0158325
FBgn0027868	Nup107	22.7381	21.032	30.1381	29.0513	21.885	29.5947	1.35228	0.435396	0.00470087	0.204365	-0.292791	0.103575	7.21625	0.0293362	0.000698513	0.000442479	0.0100293	0.0100293
FBgn0003257	r-l	33.998	39.1553	50.3305	48.6878	36.5767	49.5092	1.35357	0.436772	0.00319936	0.160681	-0.293988	0.0997277	7.38578	0.0331705	0.000611072	0.00593023	0.00933454	0.00933454
FBgn0000046	Act87E	23.1761	25.6771	31.3916	34.7546	24.4266	33.0731	1.35398	0.437202	0.0141137	0.407929	-0.29033	0.118292	6.718	0.0326699	0.00139729	0.00546196	0.0125956	0.0125956
FBgn0039757	RpS7	2117.11	1856.49	2957.53	2424.44	1986.8	2690.98	1.35443	0.437685	0.00830301	0.300836	-0.290078	0.109899	10.2938	0.0361002	3.30355e-05	0.0120448	0.00520524	0.0120448
FBgn0029161	slmo	75.18	61.1398	98.6959	86.2042	68.1599	92.4501	1.35637	0.439752	0.00789443	0.290178	-0.299597	0.112777	7.57511	0.0383986	0.000715635	0.012003	0.00865774	0.012003
FBgn0034743	RpS16	2364.99	2009.59	3247.95	2686.6	2187.29	2967.27	1.3566	0.439992	0.0119033	0.370425	-0.287501	0.114315	10.104	0.0362641	6.38814e-05	0.0130039	0.00523299	0.0130039
FBgn0050159	CG30159	32.5928	27.8037	45.2163	36.7261	30.1983	40.9712	1.35674	0.440145	0.016123	0.448131	-0.289979	0.120517	6.88358	0.0377123	0.00129691	0.0132275	0.01164	0.0132275
FBgn0039019	HP1c	24.4514	22.527	35.705	28.1458	23.4892	31.9254	1.35915	0.442707	0.0372872	0.691551	-0.292426	0.140414	6.11409	0.0380838	0.00223848	0.0121306	0.0174775	0.0174775
FBgn0265413	CG44325	46.5706	48.0737	57.3596	71.3013	47.3222	64.3304	1.35941	0.442986	0.0198075	0.507443	-0.289575	0.124283	6.54786	0.0367966	0.00170635	0.0115616	0.0137398	0.0137398
FBgn0032833	CoIV	219.289	196.654	319.248	246.772	207.972	283.01	1.36081	0.444467	0.0271843	0.5894	-0.293229	0.132751	8.03616	0.0404097	0.000358924	0.017264	0.00737669	0.017264
FBgn0011272	RpL13	789.2	730.607	1127.52	943.277	759.904	1035.4	1.36254	0.446296	0.00105474	0.0748273	-0.293009	0.0894545	9.33588	0.0339528	9.0857e-05	0.00791126	0.00560404	0.00791126
FBgn0034583	CG10527	50.7878	43.1667	67.5534	60.5276	46.9773	64.0405	1.36322	0.447022	0.00504435	0.211467	-0.304528	0.108598	7.04439	0.0361436	0.000969282	0.00687754	0.0108241	0.0108241
FBgn0000617	e(y)1	18.1556	13.6931	23.516	19.9652	15.9244	21.7406	1.36524	0.449157	0.0438509	0.746674	-0.30823	0.152929	5.89599	0.04726	0.00294929	0.0204379	0.0200803	0.0204379
FBgn0022343	CG3760	112.774	90.4058	154.59	123.272	101.59	138.931	1.36757	0.451611	0.0396692	0.707283	-0.303491	0.147528	7.74801	0.0452119	0.000412075	0.0213524	0.00811456	0.0213524
FBgn0036576	CG5151	13.1583	14.2693	17.3117	20.3397	13.7138	18.8257	1.37276	0.457077	0.00563499	0.227757	-0.301921	0.109064	7.09815	0.0372806	0.00132891	0.0090137	0.010566	0.010566
FBgn0032298	CG6724	17.5582	18.7896	23.7723	26.1678	18.1739	24.9701	1.37395	0.458329	0.0213814	0.521428	-0.301888	0.131188	6.34202	0.0336467	0.00189375	0.00300822	0.0153166	0.0153166
FBgn0029785	RpL35	1796.94	1586.09	2514.1	2144.42	1691.52	2329.26	1.37702	0.461553	0.00124147	0.0834086	-0.30259	0.093705	9.65556	0.036374	8.26898e-05	0.00869794	0.0053976	0.00869794
FBgn0029715	CG11444	113.887	100.533	161.406	134.086	107.21	147.746	1.3781	0.462679	0.0023325	0.130736	-0.307874	0.101132	7.86996	0.038414	0.000466193	0.00976158	0.00777534	0.00976158
FBgn0029709	CHOp24	59.7414	56.7022	88.3646	72.1928	58.2218	80.2787	1.37884	0.463459	0.00394239	0.186184	-0.303635	0.105329	7.13495	0.0368727	0.000700186	0.00851166	0.010394	0.010394
FBgn0040529	CG9603	234.49	235.764	368.097	281.032	235.127	324.564	1.38038	0.465064	0.026365	0.582731	-0.292498	0.131709	7.69297	0.0400832	0.000448691	0.0168985	0.00827985	0.0168985
FBgn0034390	CG15093	53.0006	49.6857	72.7754	68.9832	51.3432	70.8793	1.3805	0.465192	0.00268437	0.144354	-0.31357	0.104462	7.19091	0.0335371	0.00077169	0.000370993	0.0101407	0.0101407
FBgn0035035	CG3570	21.8478	17.6822	30.7288	23.8437	19.765	27.2862	1.38054	0.465228	0.0480221	0.782498	-0.308207	0.155883	6.05939	0.0478636	0.0023065	0.021993	0.0180822	0.021993
FBgn0017567	ND23	70.9844	63.353	99.7141	85.8165	67.1687	92.7653	1.38108	0.465797	0.00589238	0.234424	-0.309101	0.112249	6.89901	0.0367795	0.00104193	0.0063556	0.0115579	0.0115579
FBgn0066303	CG33932	17.5637	15.8463	24.7892	21.525	16.705	23.1571	1.38624	0.471173	0.0221536	0.528325	-0.313466	0.137021	6.10193	0.0367688	0.00116573	0.00485701	0.017609	0.017609
FBgn0066304	Rpp20	17.5637	15.8463	24.7892	21.525	16.705	23.1571	1.38624	0.471173	0.0221536	0.528325	-0.313466	0.137021	6.10193	0.0367688	0.00116573	0.00485701	0.017609	0.017609
FBgn0030616	RpL37a	1627.24	1400.2	2282.47	1930.67	1513.72	2106.57	1.39165	0.476795	0.00132967	0.0885724	-0.314968	0.0981361	10.1137	0.0394886	7.58838e-05	0.0095548	0.00523097	0.0095548
FBgn0038950	CG5382	25.3254	22.5165	37.2379	29.4338	23.921	33.3358	1.39358	0.478798	0.0169294	0.456779	-0.31863	0.133416	6.33981	0.0439684	0.00246483	0.0127252	0.0153351	0.0153351
FBgn0030882	GS	16.5729	16.8868	20.7325	26.0485	16.7298	23.3905	1.39813	0.483499	0.00853198	0.302646	-0.320004	0.121663	6.50188	0.043365	0.000731476	0.0131146	0.0140703	0.0140703
FBgn0052495	CG32495	16.5729	16.8868	20.7325	26.0485	16.7298	23.3905	1.39813	0.483499	0.00853198	0.302646	-0.320004	0.121663	6.50188	0.043365	0.000731476	0.0131146	0.0140703	0.0140703
FBgn0003462	Sod	379.592	306.58	528.814	431.145	343.086	479.979	1.39901	0.484401	0.0193235	0.500556	-0.327365	0.139945	8.41481	0.048779	0.000277057	0.0193077	0.00667971	0.0193077
FBgn0026566	CG1307	87.6777	71.5464	123.398	99.7244	79.6121	111.561	1.40131	0.486774	0.0189789	0.493695	-0.327454	0.139583	7.33582	0.0487311	0.000739376	0.0187441	0.00953025	0.0187441
FBgn0032715	CG17597	40.583	37.6239	53.7179	55.9904	39.1034	54.8542	1.4028	0.488305	0.00228104	0.128562	-0.328037	0.107519	7.14829	0.0367633	0.00122759	0.000113272	0.0103327	0.0103327
FBgn0003358	Jon99Ci	30.5139	26.7658	36.6331	43.9322	28.6398	40.2826	1.40652	0.492135	0.0194343	0.501681	-0.322902	0.138164	6.146	0.0431467	0.00194875	0.0106383	0.0171405	0.0171405
FBgn0040237	bor	22.2002	22.252	29.9816	32.6296	22.2261	31.3056	1.4085	0.494163	0.00206021	0.122946	-0.329874	0.107053	7.09587	0.0378379	0.000883501	0.00146495	0.0105768	0.0105768
FBgn0038868	CG5862	15.8602	13.2385	22.4705	18.5286	14.5494	20.4996	1.40896	0.494636	0.0354525	0.687697	-0.333187	0.158423	5.79023	0.0473356	0.00358654	0.0119101	0.0215112	0.0215112
FBgn0030263	CG2076	28.19	24.3293	38.8449	35.3321	26.2597	37.0885	1.41238	0.498125	0.00478929	0.205879	-0.337426	0.119618	6.67113	0.0419235	0.00141104	0.00454603	0.0128973	0.0128973
FBgn0000533	ea	19.8357	18.4404	29.0096	25.4278	19.1381	27.2187	1.42223	0.508153	0.00785367	0.290178	-0.340548	0.128108	6.41569	0.0417148	0.00169048	0.00289524	0.0147211	0.0147211
FBgn0000078	Amy-d	9.85035	7.63814	12.9589	11.9176	8.74425	12.4383	1.42245	0.50838	0.0344566	0.678761	-0.353737	0.167276	5.7865	0.052436	0.00641786	0.00967127	0.0215634	0.0215634
FBgn0032781	CG9987	22.6247	20.9874	32.7046	29.433	21.806	31.0688	1.42478	0.51074	0.00319169	0.160681	-0.345375	0.11713	6.74241	0.0418487	0.00127484	0.00185641	0.0124446	0.0124446
FBgn0025640	CG13369	17.1964	15.4831	23.1547	23.5429	16.3397	23.3488	1.42896	0.514963	0.0143126	0.410306	-0.350442	0.143077	6.04003	0.0423712	0.00216684	-1.49282e-05	0.0183043	0.0183043
FBgn0010078	RpL23	1761.41	1539.69	2584.08	2133.83	1650.55	2358.95	1.42919	0.5152	0.00145798	0.0948156	-0.341574	0.107315	9.58418	0.0465685	7.254e-05	0.0114439	0.00543705	0.0114439
FBgn0030915	CG6179	14.2844	11.2392	20.0453	16.4415	12.7618	18.2434	1.42953	0.515542	0.0248512	0.562215	-0.350262	0.156108	5.83512	0.0552779	0.00347788	0.0180974	0.020892	0.020892
FBgn0025286	RpL31	1650.54	1425.06	2444.52	1972.88	1537.8	2208.7	1.43628	0.522332	0.00339209	0.167052	-0.348868	0.119077	9.40406	0.0500226	9.55959e-05	0.0140837	0.00555349	0.0140837
FBgn0033879	CG6543	151.061	114.933	215.979	166.909	132.997	191.444	1.43946	0.525526	0.0496383	0.795081	-0.354222	0.180443	7.9832	0.0635308	0.00041631	0.0321434	0.00749544	0.0321434
FBgn0036691	beg	20.5653	17.9616	30.8375	25.1028	19.2634	27.9701	1.45198	0.538022	0.00939993	0.323375	-0.359221	0.138313	6.18655	0.0521086	0.00240121	0.0112417	0.0167294	0.0167294
FBgn0004957	por	8.75622	7.15981	12.8881	10.2275	7.95801	11.5578	1.45235	0.538389	0.0158792	0.443787	-0.359398	0.149024	6.00321	0.0556013	0.00347044	0.015348	0.0187377	0.0187377
FBgn0053193	sav	14.1513	11.3955	21.0166	16.2025	12.7734	18.6095	1.4569	0.542899	0.0233428	0.548178	-0.365493	0.161168	6.48555	0.0618453	0.0014192	0.024556	0.0141903	0.024556
FBgn0027785	NP15.6	59.8354	51.606	87.1698	75.2607	55.7207	81.2152	1.45754	0.543538	0.0040404	0.188894	-0.364437	0.126761	6.46087	0.0505046	0.00169396	0.0076557	0.0143744	0.0143744
FBgn0037356	CG12170	11.3956	11.172	16.0077	16.9371	11.2838	16.4724	1.45983	0.545798	0.0153586	0.43402	-0.368382	0.151985	5.86648	0.0459281	0.00262969	-0.00159014	0.0204696	0.0204696
FBgn0037707	RnpS1	26.9055	19.9845	38.7204	29.8019	23.445	34.2611	1.46134	0.547292	0.04556	0.762717	-0.376114	0.188109	6.59539	0.0707439	0.00153771	0.0338473	0.0134084	0.0338473
FBgn0029912	CG4557	6.76364	5.87333	9.46187	9.05466	6.31848	9.25827	1.46527	0.551165	0.00527829	0.218564	-0.37756	0.135348	6.22222	0.0503999	0.00193567	0.00238843	0.0163835	0.0163835
FBgn0000565	Eip71CD	30.6609	35.4587	44.5451	52.3995	33.0598	48.4723	1.4662	0.552083	0.00426832	0.196487	-0.367126	0.128473	6.40317	0.0543703	0.00168571	0.0124791	0.0148195	0.0148195
FBgn0031764	CG9107	12.5837	11.2216	19.4948	15.6361	11.9026	17.5654	1.47576	0.561459	0.0241631	0.560949	-0.375208	0.166424	5.72534	0.0561387	0.00526244	0.00855509	0.0224346	0.0224346
FBgn0037312	CG11999	38.7236	30.5804	58.409	43.8735	34.652	51.1412	1.47585	0.561549	0.0339017	0.673279	-0.373641	0.176143	6.4362	0.06722	0.00175918	0.0292671	0.0145621	0.0292671
FBgn0035779	CG8562	50.7119	61.6341	77.7516	88.2211	56.173	82.9863	1.47734	0.562998	0.00277873	0.14531	-0.379574	0.126896	7.44516	0.0587607	0.000580846	0.0155219	0.00911151	0.0155219
FBgn0038074	Gnmt	16.1981	13.7319	20.9574	23.3113	14.965	22.1343	1.47907	0.564694	0.0248826	0.562215	-0.375878	0.167562	5.64467	0.052595	0.00445432	0.00379591	0.0236227	0.0236227
FBgn0020545	kraken	45.7728	39.8512	70.6184	56.299	42.812	63.4587	1.48226	0.567802	0.00244298	0.136176	-0.379111	0.125106	7.08025	0.0583426	0.00104141	0.0146101	0.0106512	0.0146101
FBgn0036919	Grasp65	20.8519	16.8719	29.5361	26.4052	18.8619	27.9706	1.48292	0.568439	0.001103	0.0766431	-0.389216	0.119287	6.64854	0.0587385	0.00118164	0.0111815	0.0130478	0.0130478
FBgn0038224	CG3321	236.194	178.357	352.988	261.876	207.275	307.432	1.48321	0.568719	0.0488338	0.791403	-0.383481	0.194656	7.6161	0.0742799	0.000650383	0.0372407	0.00852274	0.0372407
FBgn0030974	CG7358	5.10255	5.42622	7.58094	8.03548	5.26438	7.80821	1.48322	0.568728	0.00392013	0.186184	-0.385448	0.133627	6.3002	0.0512237	0.0021822	0.000368241	0.0156739	0.0156739
FBgn0039635	CG11876	56.231	48.5707	86.6212	69.2893	52.4009	77.9552	1.48767	0.573055	0.00224702	0.128384	-0.386645	0.126542	7.23073	0.0605066	0.000847249	0.0151655	0.0099665	0.0151655
FBgn0033101	CG9436	31.5836	25.5294	49.3835	35.6779	28.5565	42.5307	1.48935	0.574684	0.0410662	0.721338	-0.380331	0.186176	6.71628	0.0713247	0.00114232	0.033519	0.0126063	0.033519
FBgn0028342	l(1)G0230	181.618	150.825	275.925	219.616	166.222	247.77	1.4906	0.575895	0.00517261	0.215951	-0.383809	0.137267	8.06001	0.0616645	0.000539645	0.0183025	0.00732582	0.0183025
FBgn0030853	CG5703	56.4942	46.483	85.1272	68.7079	51.4886	76.9176	1.49388	0.57906	0.00434909	0.196487	-0.391196	0.137181	6.91215	0.0635572	0.00122525	0.0175935	0.0114887	0.0175935
FBgn0030554	CG1434	7.17729	6.41072	11.5648	8.77597	6.794	10.1704	1.49696	0.582038	0.0195854	0.5043	-0.385818	0.165289	5.65358	0.063466	0.00383097	0.0169405	0.0234896	0.0234896
FBgn0037024	CG4365	82.1479	65.0489	122.578	97.787	73.5984	110.182	1.49708	0.582147	0.0110266	0.350672	-0.39544	0.155571	7.43755	0.0682591	0.000683172	0.0235192	0.00913954	0.0235192
FBgn0086355	Tpi	141.459	109.869	219.745	157.998	125.664	188.871	1.50298	0.587829	0.048633	0.78941	-0.395166	0.200409	8.17431	0.0788278	0.000346392	0.0398174	0.0071004	0.0398174
FBgn0039777	Jon99Fii	76.0799	73.6877	94.0339	131.322	74.8838	112.678	1.5047	0.589479	0.0248763	0.562215	-0.383992	0.171171	7.22858	0.068683	0.00094007	0.0283596	0.0099758	0.0283596
FBgn0038299	Spn88Eb	7.82441	7.62157	10.1242	13.1555	7.72299	11.6398	1.50717	0.59184	0.027067	0.589258	-0.388231	0.175626	5.43494	0.0626802	0.00400271	0.0146559	0.0268419	0.0268419
FBgn0037329	CG12162	15.6025	11.7691	23.223	18.0531	13.6858	20.6381	1.50799	0.592625	0.0252766	0.566741	-0.402059	0.17972	6.22621	0.0754167	0.00214615	0.030153	0.0163457	0.030153
FBgn0001989	l(2)35Di	36.2931	27.6088	54.3769	42.0257	31.951	48.2013	1.5086	0.593212	0.0212277	0.521428	-0.402599	0.174746	6.29365	0.0743862	0.0025307	0.0280055	0.0157312	0.0280055
FBgn0014391	sun	280.088	221.336	433.391	323.246	250.712	378.319	1.50897	0.593569	0.0244365	0.562215	-0.397056	0.176454	7.18583	0.0733083	0.000991109	0.0301448	0.0101633	0.0301448
FBgn0028543	NimB2	15.8478	20.0856	24.0806	30.1614	17.9667	27.121	1.50951	0.594083	0.0186524	0.49023	-0.403154	0.171379	6.35555	0.0737582	0.0016256	0.0277453	0.0152042	0.0277453
FBgn0033961	CG12859	70.2991	57.2141	106.2	86.3991	63.7566	96.2996	1.51042	0.594954	0.00453601	0.200951	-0.39744	0.140029	6.10034	0.0642649	0.00198189	0.0154362	0.0176263	0.0176263
FBgn0011695	PebIII	111.544	120.189	155.848	195.306	115.867	175.577	1.51533	0.599636	0.00165968	0.103935	-0.398961	0.126847	7.39771	0.0637835	0.000899893	0.0151903	0.00928892	0.0151903
FBgn0260396	CG42521	19.3022	23.5185	30.9591	34.0994	21.4103	32.5292	1.51932	0.603429	0.0490308	0.79333	-0.409762	0.208178	4.89379	0.0660717	0.00763855	0.00751657	0.0356996	0.0356996
FBgn0030640	CG6294	2.81875	2.34164	4.05635	3.80183	2.5802	3.92909	1.52278	0.606711	0.0360004	0.690764	-0.415111	0.197962	5.03595	0.0627747	0.00593149	0.00207207	0.0332574	0.0332574
FBgn0021765	scu	126.32	101.973	198.047	149.744	114.147	173.896	1.52344	0.607334	0.0162252	0.449741	-0.407675	0.169596	7.87501	0.0745748	0.000400631	0.028362	0.00776212	0.028362
FBgn0036975	CG5618	8.54755	10.4934	13.5993	15.4338	9.52045	14.5166	1.52478	0.608598	0.00469782	0.204365	-0.411475	0.145549	6.01285	0.0683582	0.00256164	0.01532	0.0186228	0.0186228
FBgn0034753	CG2852	518.721	463.073	835.146	664.999	490.897	750.072	1.52796	0.611608	0.000700899	0.0534633	-0.409988	0.120968	9.24473	0.0657857	0.000121976	0.0145113	0.00567734	0.0145113
FBgn0027586	CG5867	14.5548	13.1992	19.4947	22.9144	13.877	21.2045	1.52803	0.611675	0.0143577	0.410306	-0.406224	0.165928	5.63354	0.0609678	0.00374266	0.00520011	0.0237896	0.0237896
FBgn0260463	Unc-115b	6.36071	7.06168	9.38845	11.1427	6.71119	10.2656	1.52962	0.613173	0.0129158	0.389346	-0.41488	0.166881	6.07329	0.0649815	0.00992382	0.00148577	0.0179254	0.0179254
FBgn0050431	CG30431	2.46522	3.46451	4.29412	4.78966	2.96487	4.54189	1.5319	0.615326	0.0446168	0.75314	-0.427636	0.21294	4.83437	0.0842729	0.00858953	0.0263834	0.0367538	0.0367538
FBgn0050277	Oatp58Da	3.64848	5.07373	5.95675	7.42167	4.36111	6.68921	1.53383	0.617143	0.0495296	0.795081	-0.417888	0.212774	5.30345	0.088392	0.00549269	0.0397799	0.0289	0.0397799
FBgn0031021	CG12203	25.6755	23.2249	41.2349	33.8172	24.4502	37.5261	1.5348	0.618049	0.00556507	0.225831	-0.414722	0.149591	5.9387	0.0645507	0.00284589	0.00798298	0.0195317	0.0195317
FBgn0024234	gbb	3.2638	4.18806	5.08382	6.40868	3.72593	5.74625	1.54223	0.62502	0.0385375	0.699398	-0.426838	0.206293	4.95432	0.0813288	0.00790985	0.0229879	0.0346468	0.0346468
FBgn0011787	mRpL12	79.3784	62.1044	128.16	90.975	70.7414	109.568	1.54885	0.631196	0.0396077	0.707283	-0.421798	0.204974	6.90029	0.0873141	0.00109555	0.0409187	0.0115511	0.0409187
FBgn0030041	CG12116	45.091	58.4375	78.515	83.6106	51.7643	81.0628	1.566	0.647084	0.00339127	0.167052	-0.439681	0.15007	7.42814	0.0794538	0.000664285	0.0218566	0.00917439	0.0218566
FBgn0002930	nec	13.9667	15.1888	21.6022	24.2498	14.5777	22.926	1.57267	0.653219	0.000798645	0.0597927	-0.442308	0.131904	6.3234	0.0695408	0.00192476	0.00456829	0.0154738	0.0154738
FBgn0061361	CG33786	9.42901	8.2836	15.2558	12.6546	8.85631	13.9552	1.57574	0.656027	0.00818922	0.297776	-0.443044	0.167555	5.50388	0.0728376	0.00230307	0.00880935	0.0257717	0.0257717
FBgn0061362	CG33785	9.42901	8.2836	15.2558	12.6546	8.85631	13.9552	1.57574	0.656027	0.00818922	0.297776	-0.443044	0.167555	5.50388	0.0728376	0.00230307	0.00880935	0.0257717	0.0257717
FBgn0039768	CG15533	3.78467	3.79631	6.16626	5.7893	3.79049	5.97778	1.57705	0.657225	0.0165203	0.456347	-0.44188	0.184331	5.27699	0.0656257	0.00465802	-0.00384847	0.0293198	0.0293198
FBgn0263234	Phae1	5.60927	6.87771	8.44272	11.2763	6.24349	9.85951	1.57917	0.659163	0.0371103	0.691334	-0.442088	0.212079	4.92526	0.0878112	0.00982762	0.0241683	0.0351497	0.0351497
FBgn0031093	CG9581	10.6939	9.0693	17.36	13.8679	9.88162	15.614	1.5801	0.660016	0.00134556	0.0885724	-0.446076	0.139135	6.12534	0.0778645	0.00200102	0.0153037	0.0173574	0.0173574
FBgn0003308	ry	1.77399	2.22945	2.6379	3.69365	2.00172	3.16578	1.58153	0.661317	0.0401333	0.711804	-0.437683	0.213257	5.34103	0.0941746	0.00595869	0.0395199	0.0283073	0.0395199
FBgn0034292	CG5767	15.7421	18.1941	26.6953	27.011	16.9681	26.8531	1.58257	0.662268	0.00580034	0.231671	-0.453417	0.164349	5.66293	0.0727257	0.0036603	0.00263476	0.0233504	0.0233504
FBgn0039118	CG10208	4.53051	4.05835	6.98693	6.62389	4.29443	6.80541	1.58471	0.664217	0.0493226	0.794251	-0.452862	0.230371	4.55881	0.070116	0.0110965	-0.00846454	0.0419745	0.0419745
FBgn0029804	CG3097	2.67757	2.8646	4.55979	4.25663	2.77108	4.40821	1.59079	0.669745	0.0339234	0.673279	-0.451174	0.212719	4.85912	0.0698607	0.00893751	-0.00592545	0.0363121	0.0363121
FBgn0032286	CG7300	3.09013	3.17813	4.86183	5.11221	3.13413	4.98702	1.5912	0.670112	0.0143533	0.410306	-0.450203	0.183884	5.35183	0.0685991	0.0056757	-0.00411869	0.0281377	0.0281377
FBgn0029858	CG15896	5.3777	5.07084	8.6586	7.97879	5.22427	8.3187	1.59232	0.671128	0.00574445	0.23126	-0.455052	0.164753	5.68461	0.070307	0.00411418	-0.00219004	0.0230295	0.0230295
FBgn0038806	CG5412	18.8409	17.5368	31.7214	26.3215	18.1889	29.0214	1.59556	0.674064	0.00202298	0.121439	-0.449986	0.145776	5.98721	0.0734028	0.0023199	0.0065404	0.0189307	0.0189307
FBgn0030641	CG6299	16.114	17.2762	25.9436	27.7289	16.6951	26.8362	1.60743	0.684759	0.00367748	0.178507	-0.459879	0.158329	5.84868	0.0730025	0.00435991	-0.000600626	0.0207082	0.0207082
FBgn0025558	CG4101	17.6047	14.0474	29.9698	21.1949	15.8261	25.5823	1.61647	0.692846	0.0435018	0.742972	-0.456519	0.226127	4.64524	0.0947488	0.0108631	0.0270551	0.0402704	0.0402704
FBgn0038948	PSR	37.1342	26.6546	53.4606	49.7498	31.8944	51.6052	1.618	0.694213	0.0027623	0.1452	-0.486595	0.162577	7.10761	0.0965457	0.000922322	0.0255088	0.0105213	0.0255088
FBgn0039778	Jon99Fi	80.1226	105.114	124.126	175.682	92.6181	149.904	1.61851	0.694671	0.0399086	0.70963	-0.466214	0.226902	7.48273	0.106775	0.000768711	0.0507157	0.00897573	0.0507157
FBgn0050026	CG30026	7.80939	6.88196	11.3778	12.4115	7.34568	11.8946	1.61927	0.695345	0.0423912	0.735144	-0.461633	0.227444	4.67772	0.0743172	0.0120836	-0.00716049	0.0396471	0.0396471
FBgn0034512	CG18067	146.798	170.396	226.047	287.623	158.597	256.835	1.61942	0.695475	0.00252131	0.139774	-0.463918	0.153576	8.19839	0.0874638	0.000543609	0.023042	0.00705526	0.023042
FBgn0033122	CG17002	7.54153	5.37458	11.6781	9.352	6.45805	10.5151	1.62821	0.703285	0.0125674	0.385185	-0.488335	0.195663	5.62653	0.105013	0.00393812	0.0343459	0.0238949	0.0343459
FBgn0000150	awd	1008.35	799.53	1699.68	1246.93	903.942	1473.31	1.62987	0.704755	0.0106221	0.3421	-0.472311	0.184866	9.28508	0.0971428	9.76231e-05	0.0340777	0.00564407	0.0340777
FBgn0032285	CG17108	16.0675	10.106	20.9518	21.9021	13.0868	21.427	1.6373	0.711318	0.0280987	0.601396	-0.507967	0.231325	5.85358	0.121684	0.00340145	0.0501096	0.0206422	0.0501096
FBgn0034490	CG9864	14.7878	19.5619	24.5341	31.8668	17.1749	28.2004	1.64196	0.715418	0.0146454	0.415021	-0.485218	0.198776	6.47462	0.10482	0.00143395	0.0380779	0.0142714	0.0380779
FBgn0030945	Ing3	4.53493	3.06013	7.24035	5.23163	3.79753	6.23599	1.64212	0.715558	0.0471398	0.776352	-0.49775	0.25075	5.41805	0.124502	0.00458457	0.0582911	0.0271046	0.0582911
FBgn0034439	CG10062	1.25175	1.18837	1.94649	2.06619	1.22006	2.00634	1.64446	0.717615	0.0471154	0.776352	-0.479134	0.241345	4.50837	0.0774329	0.0152458	-0.013881	0.0430018	0.0430018
FBgn0000084	AnxB10	22.506	14.8243	32.9746	28.4527	18.6652	30.7136	1.6455	0.71853	0.0173289	0.463857	-0.509371	0.214053	6.31163	0.117032	0.00207843	0.0437402	0.0155748	0.0437402
FBgn0030774	spheroide	17.6827	21.1215	26.1945	37.6728	19.4021	31.9337	1.64589	0.718865	0.024494	0.562215	-0.472686	0.210149	6.26906	0.103919	0.00187258	0.04229	0.0159501	0.04229
FBgn0034885	CG4019	14.2716	14.992	23.6964	24.6034	14.6318	24.1499	1.65051	0.722908	0.00107808	0.0754283	-0.487705	0.149177	5.93806	0.0806626	0.00271385	-0.000648209	0.0195398	0.0195398
FBgn0028491	CG2930	17.4805	19.7891	25.7129	35.8758	18.6348	30.7943	1.65252	0.724665	0.0100306	0.331467	-0.478336	0.185778	7.12372	0.0992773	0.000834298	0.0336791	0.010446	0.0336791
FBgn0031373	CG15358	4.15807	3.80021	7.46097	5.69145	3.97914	6.57621	1.65267	0.7248	0.0498791	0.795635	-0.476922	0.243204	4.46932	0.088073	0.0153328	0.00304938	0.0438152	0.0438152
FBgn0034718	wdp	8.5478	9.42139	11.7055	18.0009	8.98459	14.8532	1.65318	0.725248	0.040301	0.713531	-0.468241	0.228338	6.48486	0.107842	0.00214455	0.0499936	0.0141954	0.0499936
FBgn0034883	CG17664	6.70062	6.04525	10.3317	10.7657	6.37294	10.5487	1.65524	0.727037	0.016758	0.456347	-0.492611	0.205943	4.9916	0.082499	0.00840437	-0.00598869	0.0340083	0.0340083
FBgn0033792	CG13325	1.49858	1.53596	2.11883	2.91518	1.51727	2.51701	1.6589	0.73023	0.0439195	0.746674	-0.476278	0.236383	4.49792	0.0941792	0.0126589	0.0151895	0.043218	0.043218
FBgn0261990	CG42808	7.63429	9.2552	13.2095	14.8387	8.44475	14.0241	1.66069	0.731781	0.0354192	0.687697	-0.488892	0.232415	4.52048	0.0903809	0.0112637	0.00480007	0.0427529	0.0427529
FBgn0031645	CG3036	23.1111	30.6876	38.2705	51.1186	26.8993	44.6946	1.66155	0.732529	0.0211802	0.521428	-0.494255	0.21445	7.34865	0.112088	0.000656969	0.0453317	0.00947929	0.0453317
FBgn0030993	Mec2	6.62048	7.45799	9.88123	13.5713	7.03923	11.7263	1.66584	0.736253	0.00788806	0.290178	-0.489774	0.184345	5.28458	0.100154	0.00478402	0.0255087	0.0291992	0.0291992
FBgn0035358	CG14949	5.42661	7.12841	9.07151	11.8639	6.27751	10.4677	1.6675	0.737683	0.021784	0.523695	-0.497027	0.216653	4.80464	0.109166	0.00964905	0.0305817	0.0372896	0.0372896
FBgn0027791	O-fut2	9.54589	5.81445	13.5573	12.0712	7.68017	12.8142	1.66848	0.738536	0.0306591	0.632187	-0.53287	0.246531	5.75968	0.135169	0.00392623	0.0568514	0.0219421	0.0568514
FBgn0052537	CG32537	5.74024	4.50829	9.05239	8.0629	5.12426	8.55764	1.67002	0.739869	0.00274523	0.145054	-0.507366	0.169409	5.5933	0.0960072	0.00430163	0.0109988	0.0243979	0.0243979
FBgn0014028	SdhB	40.0275	27.8282	65.8497	48.1965	33.9279	57.0231	1.68072	0.749076	0.0265733	0.586057	-0.513659	0.231615	6.85483	0.123712	0.00110144	0.052544	0.0117956	0.052544
FBgn0266569	CG42259	18.3127	16.1614	33.0721	24.8788	17.237	28.9755	1.681	0.74932	0.0125204	0.384908	-0.500138	0.200285	5.17862	0.0981139	0.00921372	0.0128881	0.0309005	0.0309005
FBgn0031077	CG15618	0.881152	1.05157	1.43682	1.81473	0.966363	1.62578	1.68237	0.750492	0.0127277	0.385441	-0.50931	0.204436	4.93828	0.101853	0.00687003	0.0162111	0.0349239	0.0349239
FBgn0039873	Smvt	10.9113	13.3644	16.3687	24.5271	12.1378	20.4479	1.68464	0.752441	0.0378955	0.693876	-0.49203	0.23701	6.29589	0.118147	0.00200532	0.0541686	0.0157116	0.0541686
FBgn0034693	CG11073	1.93756	2.0316	2.88995	3.82817	1.98458	3.35906	1.69258	0.759227	0.0129334	0.389346	-0.504447	0.202948	5.01667	0.0995306	0.00760519	0.0144574	0.0335827	0.0335827
FBgn0027550	CG6495	1.70592	2.34571	3.71564	3.14674	2.02582	3.43119	1.69373	0.760205	0.011481	0.360602	-0.526136	0.208147	4.89398	0.115298	0.00762897	0.0269091	0.0356963	0.0356963
FBgn0039664	CG2006	2.54199	2.37038	4.08637	4.27282	2.45619	4.17959	1.70166	0.766942	0.0258696	0.575541	-0.523294	0.234854	4.48225	0.0920975	0.0116124	-0.0103843	0.0435442	0.0435442
FBgn0014857	His3.3A	88.9992	64.8751	152.733	109.538	76.9372	131.136	1.70445	0.769306	0.0167246	0.456347	-0.522106	0.218207	7.20351	0.122608	0.000857408	0.046757	0.0100851	0.046757
FBgn0052483	CG32483	4.96202	6.25201	7.8194	11.3013	5.60702	9.56037	1.70507	0.769832	0.0254529	0.568767	-0.508484	0.227565	5.12881	0.120709	0.00736808	0.0444177	0.031714	0.0444177
FBgn0032812	Hakai	6.57001	4.52863	11.1699	7.79151	5.54932	9.48068	1.70844	0.772679	0.0363263	0.69095	-0.528369	0.252415	5.48576	0.135533	0.00456594	0.0591474	0.0260525	0.0591474
FBgn0025382	Rab27	2.36997	2.6277	4.10422	4.44518	2.49884	4.2747	1.71068	0.774566	0.0209384	0.51932	-0.527915	0.228624	4.57992	0.0965526	0.0107172	-0.00523538	0.0415519	0.0415519
FBgn0031068	Alr	13.4682	10.3151	24.1895	16.4998	11.8916	20.3447	1.71084	0.774703	0.0204448	0.512683	-0.518962	0.223876	5.83385	0.123187	0.00451668	0.0456036	0.0209092	0.0456036
FBgn0041579	AttC	9.37971	7.9615	17.1364	12.7153	8.67061	14.9259	1.72143	0.783611	0.00949315	0.323394	-0.517561	0.19954	5.03998	0.106265	0.00662666	0.0188358	0.0331897	0.0331897
FBgn0037126	CG14567	5.03392	4.80221	6.90242	10.0415	4.91806	8.47197	1.72262	0.784607	0.046563	0.771866	-0.511537	0.257021	4.21218	0.11231	0.0164228	0.0212073	0.049637	0.049637
FBgn0040931	CG9034	58.635	54.2649	108.995	86.6432	56.45	97.819	1.73284	0.793142	0.000664857	0.0510983	-0.533338	0.156695	5.84939	0.103419	0.0038546	0.00904964	0.0206987	0.0206987
FBgn0031313	CG5080	11.0668	11.6338	15.7757	23.755	11.3503	19.7653	1.74139	0.800241	0.0130118	0.390546	-0.523267	0.210702	6.52947	0.120866	0.00161256	0.0427828	0.0138708	0.0427828
FBgn0085208	CG34179	5.20543	4.02631	9.94177	6.14862	4.61587	8.04519	1.74294	0.801525	0.0474806	0.779435	-0.53062	0.267721	5.23349	0.141636	0.021669	0.0500057	0.0300148	0.0500057
FBgn0035089	Phk-3	4.49064	6.44421	8.2836	10.7841	5.46742	9.53384	1.74375	0.802197	0.0480529	0.782498	-0.543606	0.274979	4.08953	0.135545	0.0228563	0.0327073	0.0527571	0.0527571
FBgn0029897	RpL17	653.944	525.083	1192.69	886.197	589.513	1039.44	1.76322	0.818212	0.00184759	0.112914	-0.55042	0.176774	9.28556	0.12182	9.93714e-05	0.0311496	0.00564369	0.0311496
FBgn0037635	CG9837	2.8193	2.91605	5.3834	4.77341	2.86767	5.07841	1.77091	0.824495	0.0356712	0.689948	-0.54895	0.261323	4.50528	0.103077	0.0252241	-0.0212821	0.0430657	0.0430657
FBgn0000079	Amy-p	38.8067	28.148	65.7185	54.1646	33.4773	59.9415	1.79051	0.840372	0.00123255	0.0833613	-0.585493	0.181198	7.24749	0.136156	0.000964029	0.0318686	0.00989467	0.0318686
FBgn0013949	Ela	6.27694	7.99285	12.0506	13.5938	7.13489	12.8222	1.79711	0.845681	0.00221629	0.128384	-0.576705	0.18849	5.28554	0.12513	0.00634448	0.0150559	0.029184	0.029184
FBgn0005391	Yp2	744.958	1203.2	1498.29	2025.78	974.078	1762.04	1.80893	0.855137	0.0414771	0.726745	-0.598404	0.293518	10.5191	0.176798	2.81252e-05	0.0861249	0.00520408	0.0861249
FBgn0031099	CG17065	3.56652	4.11335	6.61744	7.29677	3.83993	6.9571	1.81178	0.857405	0.00358643	0.174925	-0.58477	0.200785	5.04915	0.119829	0.00727892	0.00148584	0.0330358	0.0330358
FBgn0032773	fon	15.3499	19.8095	27.636	36.2579	17.5797	31.947	1.81726	0.861766	0.00269349	0.144354	-0.585979	0.19528	6.74473	0.13988	0.00146924	0.036665	0.0124304	0.036665
FBgn0030482	CG1673	9.40478	12.0586	15.1488	23.8755	10.7317	19.5121	1.81818	0.862495	0.0363215	0.69095	-0.565683	0.270234	6.4767	0.15535	0.00164506	0.0713811	0.0142559	0.0713811
FBgn0038135	CG8773	12.8216	13.4297	18.4104	29.3982	13.1257	23.9043	1.82119	0.864881	0.0206331	0.514308	-0.559525	0.241734	6.92532	0.143313	0.00102139	0.057414	0.0114201	0.057414
FBgn0043578	PGRP-SB1	6.46499	4.80318	8.82792	11.7577	5.63409	10.2928	1.82688	0.869381	0.0287234	0.611901	-0.588417	0.26902	4.12806	0.142294	0.0206224	0.0197018	0.0517493	0.0517493
FBgn0002306	sas	0.528588	0.585588	0.80692	1.22918	0.557088	1.01805	1.82745	0.869835	0.0221366	0.528325	-0.56672	0.24769	4.38151	0.140118	0.0156433	0.0339486	0.0457073	0.0457073
FBgn0052407	CG32407	4.69359	4.72205	8.41399	8.89968	4.70782	8.65683	1.83882	0.878781	0.00963791	0.324839	-0.589492	0.22773	4.77259	0.116828	0.0139872	-0.0124961	0.0378738	0.0378738
FBgn0037328	RpL35A	564.45	430.688	1033.68	796.404	497.569	915.042	1.83903	0.878941	0.000906118	0.0661336	-0.596336	0.179719	8.7102	0.140071	0.000146674	0.0321522	0.00624859	0.0321522
FBgn0030645	CG6308	5.06775	3.19785	8.81636	6.48553	4.1328	7.65095	1.85127	0.888519	0.0204209	0.512683	-0.616675	0.265977	4.05839	0.173607	0.0171524	0.0531149	0.0535916	0.0535916
FBgn0039052	CG6733	4.151	6.48046	10.0976	9.5902	5.31573	9.84391	1.85185	0.888964	0.00811215	0.297104	-0.62374	0.235608	5.00993	0.166691	0.00727194	0.0482391	0.0336968	0.0482391
FBgn0040959	Peritrophin-15a	37.9481	56.0659	85.3299	89.2254	47.007	87.2777	1.85669	0.892736	0.00270397	0.144354	-0.626926	0.209008	5.30547	0.160135	0.00550359	0.0381807	0.0288681	0.0381807
FBgn0040736	IM3	141.231	202.042	282.424	356.13	171.636	319.277	1.86019	0.895452	0.00766023	0.286181	-0.614346	0.230378	7.24993	0.16119	0.00196817	0.0511057	0.00988429	0.0511057
FBgn0031060	CG14231	4.18725	3.40698	7.74326	6.42752	3.79712	7.08539	1.86599	0.899944	0.00159993	0.101445	-0.617574	0.195688	5.13109	0.138446	0.00661705	0.0103527	0.0316766	0.0316766
FBgn0039319	CG13659	1.64114	1.73816	2.65638	3.65328	1.68965	3.15483	1.86715	0.900839	0.0394579	0.705997	-0.587587	0.285323	3.84856	0.135083	0.0216715	0.00832409	0.0597375	0.0597375
FBgn0030292	CG11752	17.8082	14.1043	34.2018	25.3921	15.9563	29.7969	1.86741	0.901041	0.00412516	0.191971	-0.60894	0.212291	4.84453	0.145381	0.00849528	0.0241722	0.036572	0.036572
FBgn0040609	CG3348	9.32168	13.5587	18.6219	24.123	11.4402	21.3724	1.86819	0.901639	0.010589	0.3421	-0.617084	0.241428	4.68977	0.165789	0.0105015	0.0477859	0.039418	0.0477859
FBgn0034877	levy	108.712	92.2168	222.441	153.452	100.464	187.947	1.87078	0.903639	0.00187534	0.113924	-0.608579	0.195729	6.90239	0.148996	0.00110687	0.037203	0.0115401	0.037203
FBgn0050371	CG30371	12.9937	18.1396	26.6909	33.665	15.5667	30.1779	1.93862	0.955033	0.00216262	0.12682	-0.655753	0.213813	6.10588	0.173815	0.00260984	0.0431064	0.0175662	0.0431064
FBgn0030605	CG5548	42.0631	31.9774	84.0815	61.5703	37.0202	72.8259	1.96719	0.976137	0.000801558	0.0597927	-0.662587	0.197654	6.374	0.172385	0.00306038	0.0360067	0.0150531	0.0360067
FBgn0031488	CG17265	0.682268	1.24673	1.78852	2.04405	0.964498	1.91629	1.98682	0.990461	0.0247716	0.562215	-0.713043	0.317622	4.43175	0.236732	0.0134778	0.0874057	0.0446137	0.0874057
FBgn0044030	mRpS14	30.7478	17.0503	56.5658	38.6284	23.8991	47.5971	1.99159	0.993918	0.0376906	0.693375	-0.702879	0.338215	5.71324	0.240939	0.00483765	0.109551	0.0226102	0.109551
FBgn0262794	CG43175	6.52931	6.81999	15.9986	10.6692	6.67465	13.3339	1.9977	0.998338	0.0280864	0.601396	-0.62836	0.286128	3.9947	0.159816	0.0265134	0.0157925	0.055356	0.055356
FBgn0025583	IM2	98.3091	171.512	257.058	293.263	134.911	275.16	2.03958	1.02827	0.013475	0.395097	-0.739255	0.299177	6.43075	0.241837	0.00156204	0.0879447	0.014604	0.0879447
FBgn0029932	CG4607	2.78689	3.10316	4.67219	7.40403	2.94503	6.03811	2.05027	1.03582	0.00532577	0.219634	-0.678356	0.243431	5.1973	0.192895	0.00712935	0.0521295	0.0305978	0.0521295
FBgn0035985	Cpr67B	11.8231	16.1338	23.5749	34.0162	13.9784	28.7955	2.06	1.04264	0.00456757	0.20147	-0.708493	0.249817	5.79675	0.208927	0.0031092	0.0592995	0.0214203	0.0592995
FBgn0000492	Dr	0.334883	0.509249	0.699788	1.04069	0.422066	0.870237	2.06185	1.04394	0.0313317	0.643441	-0.704055	0.327036	3.4218	0.222064	0.031139	0.0541107	0.0758138	0.0758138
FBgn0025839	CG3621	34.6437	20.849	65.4202	49.0221	27.7464	57.2211	2.06229	1.04425	0.00837983	0.301246	-0.730907	0.27724	5.92452	0.229316	0.0038248	0.0730371	0.0197118	0.0730371
FBgn0262838	CG43202	6.9657	6.88703	12.4145	16.3227	6.92637	14.3686	2.07448	1.05275	0.0297302	0.623167	-0.701938	0.322928	3.62719	0.177377	0.0368745	-0.017168	0.0674082	0.0674082
FBgn0031055	et	1.66571	2.11736	2.86588	5.08656	1.89153	3.97622	2.10212	1.07184	0.0279381	0.600493	-0.697552	0.317336	4.81174	0.229328	0.00732757	0.0933743	0.0371611	0.0933743
FBgn0011746	ana	1.11346	1.88887	2.64527	3.69437	1.50116	3.16982	2.11157	1.07832	0.02047	0.512683	-0.749852	0.323544	4.54545	0.257213	0.0131462	0.0915347	0.0422441	0.0915347
FBgn0031089	CG9572	0.595877	0.525872	1.25288	1.11998	0.560874	1.18643	2.11532	1.08088	0.0407462	0.719095	-0.730548	0.357044	3.30821	0.18187	0.0464078	-0.0404534	0.0810724	0.0810724
FBgn0264775	CG44013	2.4387	2.14846	4.91043	4.8481	2.29358	4.87926	2.12736	1.08906	0.0175461	0.467205	-0.730931	0.307752	3.70812	0.179629	0.0302632	-0.0279495	0.0644483	0.0644483
FBgn0037761	CG8534	1.57002	2.56411	3.68068	5.19676	2.06707	4.43872	2.14735	1.10256	0.0140796	0.407929	-0.755311	0.307634	3.79207	0.253258	0.027881	0.0667579	0.0615703	0.0667579
FBgn0031756	CG13992	2.90657	4.51014	7.252	8.91629	3.70835	8.08415	2.17998	1.12432	0.0020727	0.122968	-0.781421	0.25374	5.43946	0.246462	0.00477856	0.0596054	0.0267717	0.0596054
FBgn0037627	CG13318	2.91324	2.34648	4.16098	7.35282	2.62986	5.7569	2.18905	1.1303	0.0155419	0.436765	-0.734683	0.303651	4.4344	0.241389	0.0128117	0.079392	0.044557	0.079392
FBgn0051248	CG31248	2.15878	2.01956	4.76739	4.53695	2.08917	4.65217	2.2268	1.15497	0.00928655	0.321543	-0.775432	0.298092	3.7452	0.200886	0.0257049	-0.025024	0.0631538	0.0631538
FBgn0003983	Vm34Ca	94.4658	153.618	216.954	340.504	124.042	278.729	2.24706	1.16804	0.0177887	0.469964	-0.807037	0.340524	7.02251	0.294407	0.00103541	0.114921	0.0109309	0.114921
FBgn0266450	Kr-h1	1.3572	2.38816	3.16779	5.25452	1.87268	4.21115	2.24873	1.16911	0.0392137	0.703097	-0.802718	0.389303	5.41546	0.315824	0.00428959	0.147267	0.0271447	0.147267
FBgn0053109	CG33109	6.83152	13.9624	19.0553	27.7581	10.3969	23.4067	2.25131	1.17076	0.0474136	0.779435	-0.836296	0.42182	5.42497	0.351752	0.00538389	0.172549	0.0269969	0.172549
FBgn0052751	CG32751	0.674395	0.997751	1.63467	2.16754	0.836073	1.9011	2.27385	1.18514	0.0168234	0.456347	-0.802509	0.335701	3.58105	0.256583	0.0435146	0.0193494	0.0691808	0.0691808
FBgn0031701	TotM	327.666	556.953	812.761	1215.59	442.31	1014.17	2.2929	1.19718	0.0181805	0.479068	-0.822015	0.348028	8.28394	0.305985	0.000284778	0.120839	0.00690041	0.120839
FBgn0039294	Cad96Cb	0.30024	0.41487	0.943283	0.725772	0.357555	0.834528	2.33398	1.22279	0.0167888	0.456347	-0.82855	0.346485	3.4323	0.258866	0.0447016	0.000349112	0.0753504	0.0753504
FBgn0053509	CG33509	1.09168	0.819591	2.24939	2.3798	0.955636	2.31459	2.42205	1.27623	0.00861033	0.303305	-0.859418	0.327129	3.5064	0.257108	0.0348258	-0.0184632	0.0721878	0.0721878
FBgn0031801	CG9498	3.25974	5.0101	8.57317	11.5655	4.13492	10.0693	2.4352	1.28404	0.00118318	0.0811035	-0.886956	0.273507	5.13248	0.312101	0.00907973	0.0657262	0.0316538	0.0657262
FBgn0004959	phm	0.2255	0.313187	0.497591	0.815977	0.269343	0.656784	2.43846	1.28597	0.0458561	0.763892	-0.837611	0.419494	2.86306	0.293362	0.0691996	0.020047	0.106776	0.106776
FBgn0032068	CG9466	14.9848	7.53171	30.4799	25.8828	11.2583	28.1814	2.50317	1.32376	0.00485256	0.20598	-0.958062	0.340141	6.86266	0.383092	0.00106772	0.114628	0.0117529	0.114628
FBgn0003979	Vm26Aa	116.765	210.492	331.659	489.06	163.628	410.359	2.50787	1.32646	0.00949939	0.323394	-0.932037	0.359369	7.8814	0.375662	0.00046969	0.128676	0.00774548	0.128676
FBgn0033733	CG8834	14.3861	17.7971	30.195	51.9592	16.0916	41.0771	2.5527	1.35203	0.00294646	0.152016	-0.891409	0.299808	6.69714	0.324793	0.00155883	0.0883258	0.0127279	0.0883258
FBgn0051664	CG31664	0.346919	0.25401	0.58968	0.953067	0.300465	0.771373	2.56727	1.36023	0.0478898	0.782498	-0.884304	0.446992	2.82043	0.311555	0.0900689	-0.0137327	0.109733	0.109733
FBgn0005626	ple	0.925581	0.946953	1.61654	3.20963	0.936267	2.41309	2.57735	1.36589	0.0127276	0.385441	-0.868504	0.348614	4.42963	0.332454	0.0140961	0.107436	0.0446594	0.107436
FBgn0034437	CG10051	0.36675	0.175412	0.772232	0.645225	0.271081	0.708728	2.61445	1.38651	0.0107017	0.342488	-0.981515	0.384562	3.05456	0.403819	0.05326	0.0707836	0.094628	0.094628
FBgn0053510	CG33510	0.401528	0.39434	0.850403	1.24276	0.397934	1.04658	2.63003	1.39508	0.0350632	0.685884	-0.900134	0.427084	2.78938	0.29519	0.0704512	-0.0327862	0.111949	0.111949
FBgn0025709	CG8083	2.04988	3.40212	5.72847	8.63955	2.726	7.18401	2.63537	1.398	0.00426678	0.196487	-0.963782	0.337254	5.0674	0.385452	0.00625087	0.107489	0.0327305	0.107489
FBgn0038076	Cyp313a4	0.836538	0.832763	2.04222	2.3653	0.834651	2.20376	2.64034	1.40073	0.00301966	0.15472	-0.93623	0.315683	3.64177	0.296629	0.0327948	-0.0261149	0.0668608	0.0668608
FBgn0020906	Jon25Bi	27.4915	43.0302	64.7556	130.854	35.2608	97.8048	2.77375	1.47184	0.0217549	0.523695	-0.973937	0.424444	6.67834	0.436286	0.00118584	0.178967	0.0128499	0.178967
FBgn0032069	CG9468	30.5957	13.9016	63.3682	61.674	22.2486	62.5211	2.81011	1.49063	0.00435777	0.196487	-1.09644	0.384576	7.64641	0.499325	0.000591433	0.147307	0.00842534	0.147307
FBgn0053487	CR33487	6.58498	2.46586	14.852	10.6656	4.52542	12.7588	2.81937	1.49537	0.023762	0.555445	-1.10161	0.48723	3.19034	0.562774	0.114626	0.122767	0.0870415	0.122767
FBgn0053491	CR33491	6.58498	2.46586	14.852	10.6656	4.52542	12.7588	2.81937	1.49537	0.023762	0.555445	-1.10161	0.48723	3.19034	0.562774	0.114626	0.122767	0.0870415	0.122767
FBgn0052823	Sdic3	1.12512	0.651024	2.54311	2.66042	0.88807	2.60176	2.92969	1.55075	0.0106955	0.342488	-1.09105	0.427445	4.12528	0.442224	0.130888	-0.0627463	0.0518212	0.0518212
FBgn0032685	CG10211	0.317824	0.197804	0.538801	0.97251	0.257814	0.755655	2.93101	1.5514	0.00548676	0.224517	-1.03452	0.372533	3.73724	0.449261	0.0272575	0.111524	0.0634287	0.111524
FBgn0032283	CG7296	1.21415	0.979286	3.48372	3.05729	1.09672	3.2705	2.98208	1.57632	0.0073979	0.280116	-1.05794	0.394992	3.13628	0.381488	0.066052	-0.0534373	0.0899667	0.0899667
FBgn0031471	CG3117	0.366039	0.249608	0.910958	0.945265	0.307824	0.928112	3.01508	1.59219	0.0434792	0.742972	-1.0533	0.521673	2.39253	0.388164	0.126672	-0.0991442	0.145472	0.145472
FBgn0262623	CG43147	2.25324	6.57654	15.5056	11.1188	4.41489	13.3122	3.0153	1.5923	0.0410974	0.721338	-1.13123	0.553832	2.18243	0.603727	0.138917	0.126835	0.167813	0.167813
FBgn0033760	CG8785	1.71952	3.28032	5.16584	10.3608	2.49992	7.7633	3.10542	1.63479	0.0222371	0.528325	-1.10804	0.484643	4.97556	0.565834	0.00891781	0.225961	0.0342822	0.225961
FBgn0050098	CG30098	0.759728	0.796222	1.76497	3.55752	0.777975	2.66124	3.42073	1.7743	0.0193413	0.500556	-1.11662	0.477417	2.7393	0.498196	0.11229	0.0115802	0.115637	0.115637
FBgn0031470	CG18557	0.500589	0.686585	1.2734	3.06009	0.593587	2.16674	3.65026	1.868	0.0118789	0.370425	-1.16999	0.465071	2.98585	0.600485	0.076172	0.140119	0.0987817	0.140119
FBgn0040069	vanin-like	0.830844	2.47562	4.208	7.89747	1.65323	6.05274	3.66115	1.8723	0.0321796	0.654232	-1.36661	0.637954	4.55546	0.893861	0.0148527	0.392132	0.0420419	0.392132
FBgn0039472	CG17192	2.80564	6.98596	10.9357	25.1291	4.8958	18.0324	3.68324	1.88098	0.0388305	0.699708	-1.29792	0.628237	4.94005	0.824655	0.00894585	0.385735	0.0348932	0.385735
FBgn0046876	Obp83ef	0.961368	0.875159	3.60622	3.24925	0.918264	3.42773	3.73284	1.90028	0.000946412	0.0680946	-1.27643	0.386096	3.23285	0.545333	0.064245	-0.0608835	0.0848255	0.0848255
FBgn0259098	CG42246	1.70821	1.09734	4.02531	6.53277	1.40277	5.27904	3.76328	1.91199	0.0106038	0.3421	-1.25471	0.490987	2.65358	0.587307	0.118779	-0.0249699	0.122289	0.122289
FBgn0039495	CG5909	0.413881	0.42685	1.37661	1.82247	0.420366	1.59954	3.80511	1.92794	0.000819647	0.0606957	-1.28175	0.383061	3.07789	0.561852	0.0534683	-0.0321298	0.0932671	0.0932671
FBgn0038702	CG3739	6.93487	5.79474	34.1502	15.3866	6.36481	24.7684	3.89146	1.96031	0.00152128	0.0976794	-1.26866	0.400133	5.75531	0.643235	0.00395615	0.15615	0.0220042	0.15615
FBgn0033720	CG13160	0.145089	0.0247519	0.361134	0.318615	0.0849202	0.339874	4.00228	2.00082	0.0364115	0.69095	-1.54508	0.738458	2.06664	1.1593	0.222985	0.322335	0.181751	0.322335
FBgn0003499	sr	0.0853371	0.13547	0.306493	0.619996	0.110404	0.463244	4.19592	2.06899	0.00134446	0.0885724	-1.35376	0.422218	3.1924	0.729738	0.0567627	0.121505	0.0869324	0.121505
FBgn0032809	CG13078	0.777948	0.266286	2.14827	2.41079	0.522117	2.27953	4.36593	2.12629	0.00176273	0.109042	-1.52836	0.488677	2.69285	0.937829	0.0962707	0.142534	0.119187	0.142534
FBgn0040837	CG8620	0.602194	0.117578	1.51573	2.00063	0.359886	1.75818	4.88539	2.28847	0.0144002	0.410366	-1.69793	0.693847	2.12132	1.28194	0.241017	0.240407	0.175015	0.240407
FBgn0010388	Dro	0.882261	2.4092	5.49782	11.5064	1.64573	8.50213	5.16617	2.3691	0.00578383	0.231671	-1.6618	0.602149	3.15756	1.16225	0.204853	0.15773	0.0888008	0.15773
FBgn0036833	CG3819	0.155039	0.443972	0.85946	2.45011	0.299505	1.65478	5.52506	2.46599	0.0231503	0.544919	-1.63165	0.718488	2.74175	1.23157	0.0973277	0.418898	0.115453	0.418898
FBgn0039666	Diedel	4.14105	14.7633	33.9101	71.1413	9.45219	52.5257	5.55699	2.4743	0.0138634	0.404151	-1.81489	0.737526	4.44988	1.46057	0.019107	0.524838	0.0442264	0.524838
FBgn0032067	CG9465	0.088312	0.0479865	0.509177	0.292075	0.0681493	0.400626	5.87865	2.55549	0.0122819	0.381039	-1.64322	0.656255	2.16887	0.988707	0.261288	-0.12832	0.169383	0.169383
FBgn0033327	PGRP-SC1b	0.673436	0.372809	3.51665	2.64441	0.523123	3.08053	5.88873	2.55796	0.00357763	0.174925	-1.7485	0.600203	3.1554	1.07937	0.271326	-0.180903	0.0889182	0.0889182
FBgn0012042	AttA	0.848842	1.06466	4.24264	16.366	0.956749	10.3043	10.7701	3.42896	0.00209177	0.123378	-2.11663	0.687912	3.50823	1.80885	0.0675968	0.405627	0.0721121	0.405627
FBgn0041581	AttB	0.850403	2.00267	8.02875	24.3099	1.42654	16.1693	11.3347	3.50267	0.00091821	0.0665374	-2.32648	0.701918	3.98513	2.13262	0.0430073	0.449681	0.0556281	0.449681
FBgn0000278	CecB	0.223694	0.604052	1.98159	9.02595	0.413873	5.50377	13.2982	3.73316	0.0100147	0.331467	-2.14584	0.833231	1.78523	1.99772	0.298422	0.395851	0.221233	0.395851
FBgn0267522	28SrRNA-Psi:CR45862	0.416026	0	5.81075	2.7602	0.208013	4.28547	20.6019	4.36471	0.0204886	0.512683	-3.84634	1.65985	2.85003	6.76818	0.45215	2.30296	0.10767	2.30296
FBgn0034858	eIF2B-delta	27.547	23.9685	33.6979	30.6602	25.7578	32.179	1.24929	0.321113	0.0500514	0.79588	-0.213713	0.109064	7.03817	0.0190332	0.00104051	0.00467267	0.0108543	0.0108543
FBgn0036765	CG7408	8.45068	8.51867	5.31883	7.31769	8.48467	6.31826	0.744667	-0.425332	0.0501625	0.796398	0.32768	0.167305	5.93899	0.0544521	0.00336906	0.024622	0.019528	0.024622
FBgn0014133	bif	64.4697	63.945	72.7008	78.9094	64.2074	75.8051	1.18063	0.239557	0.0502699	0.796856	-0.154178	0.0787563	8.8753	0.00931519	0.00015753	0.0019298	0.00604503	0.00604503
FBgn0024360	CG11418	14.5234	14.3858	20.9801	16.3965	14.4546	18.6883	1.2929	0.370606	0.050419	0.797972	-0.249737	0.127652	6.55395	0.0305296	0.00259818	0.0120119	0.0136969	0.0136969
FBgn0051769	CG31769	17.865	21.1766	13.4764	15.2293	19.5208	14.3529	0.73526	-0.443673	0.0506522	0.798665	0.322182	0.164848	5.65446	0.0442074	0.00369848	0.010712	0.0234765	0.0234765
FBgn0035032	CG4692	162.121	152.722	228.269	178.251	157.422	203.26	1.29118	0.368695	0.0506989	0.798665	-0.238291	0.121949	7.22336	0.028842	0.000759225	0.0141124	0.0099984	0.0141124
FBgn0030946	CG6659	12.5699	12.6324	14.3976	18.2973	12.6011	16.3475	1.2973	0.375515	0.0505566	0.798665	-0.244147	0.124869	6.86151	0.0302641	0.00107269	0.0145196	0.0117591	0.0145196
FBgn0034915	eIF6	51.5934	42.1861	70.5658	55.7593	46.8897	63.1625	1.34704	0.429797	0.0508825	0.800315	-0.285112	0.146027	6.88675	0.0413122	0.000921477	0.0204023	0.011623	0.0204023
FBgn0042086	Tsp42Eb	40.2987	45.324	14.4814	30.0741	42.8114	22.2778	0.52037	-0.94239	0.0512789	0.804056	0.728217	0.37361	5.98922	0.269823	0.0112374	0.128347	0.0189063	0.128347
FBgn0031497	CG17259	79.9498	72.3535	95.1199	87.6117	76.1517	91.3658	1.19979	0.262779	0.0512346	0.804056	-0.173119	0.0888012	7.96117	0.0120225	0.000338506	0.0027102	0.00754715	0.00754715
FBgn0028526	CG15293	123.427	150.043	86.5096	111.66	136.735	99.0849	0.72465	-0.464644	0.0519482	0.805832	0.343041	0.176501	7.73808	0.059994	0.000425965	0.0307266	0.00814383	0.0307266
FBgn0052816	CG32816	12.2422	11.8598	8.74303	9.15048	12.051	8.94676	0.742406	-0.429719	0.0518353	0.805832	0.316951	0.162999	5.68588	0.0342258	0.00355777	-0.00244791	0.0230108	0.0230108
FBgn0033519	CG11825	59.7959	68.8008	55.1349	48.2035	64.2984	51.6692	0.803585	-0.315477	0.0519375	0.805832	0.233213	0.119987	6.82104	0.0258161	0.00241346	0.00911654	0.0119834	0.0119834
FBgn0265045	Strn-Mlck	2.55291	3.03714	3.60158	4.22932	2.79503	3.91545	1.40086	0.486316	0.0518836	0.805832	-0.326858	0.168128	5.76184	0.0465314	0.0063558	0.0100234	0.0219113	0.0219113
FBgn0052633	CG32633	7.24393	7.42736	9.40765	12.3865	7.33564	10.8971	1.48549	0.570944	0.0516527	0.805832	-0.373237	0.191795	5.2081	0.060567	0.00636203	0.0148356	0.0304234	0.0304234
FBgn0259998	CG17571	42.7098	61.56	72.8129	104.912	52.1349	88.8624	1.70447	0.769324	0.0514949	0.805832	-0.521463	0.267783	7.11869	0.138447	0.00101741	0.0706905	0.0104695	0.0706905
FBgn0052669	CG32669	2.45158	3.81113	4.67085	7.48374	3.13136	6.0773	1.94079	0.956642	0.0516144	0.805832	-0.646099	0.331956	5.22607	0.212611	0.00580041	0.104395	0.030134	0.104395
FBgn0029861	CG3815	16.6981	14.6964	20.2841	18.7664	15.6972	19.5252	1.24386	0.314829	0.0521893	0.808337	-0.211936	0.109157	7.02209	0.017837	0.000982362	0.00331468	0.0109329	0.0109329
FBgn0035189	CG9119	17.7104	18.3444	12.8271	14.1402	18.0274	13.4837	0.747952	-0.418983	0.0536762	0.809132	0.303132	0.157109	5.82051	0.0331433	0.00359149	0.000179077	0.0210917	0.0210917
FBgn0036332	CG11261	23.4962	20.8608	19.3585	16.3568	22.1785	17.8577	0.80518	-0.312617	0.0526736	0.809132	0.237029	0.122332	6.5786	0.0238004	0.00144075	0.00616846	0.0135244	0.0135244
FBgn0032243	Klp31E	15.0024	12.7003	12.2994	10.1785	13.8514	11.239	0.811398	-0.301519	0.0533805	0.809132	0.228383	0.118221	6.71983	0.0252988	0.00139209	0.0104768	0.0125841	0.0125841
FBgn0052113	CG32113	5.78558	5.35052	4.53411	4.62057	5.56805	4.57734	0.822071	-0.282664	0.0525363	0.809132	0.21262	0.109671	6.97725	0.0155277	0.000872377	-0.000184502	0.0111553	0.0111553
FBgn0086687	Desat1	625.193	690.364	527.977	593.228	657.779	560.603	0.852266	-0.230624	0.053082	0.809132	0.176506	0.0912526	9.93217	0.0159361	5.92231e-05	0.00826782	0.0052794	0.00826782
FBgn0266521	stai	331.035	307.216	293.689	267.176	319.126	280.433	0.878753	-0.18647	0.052598	0.809132	0.145793	0.0752206	9.39755	0.00848774	9.9974e-05	0.00200383	0.00555816	0.00555816
FBgn0041775	tral	658.611	575.619	690.549	736.633	617.115	713.591	1.15633	0.209558	0.0536598	0.809132	-0.139568	0.0723309	10.5346	0.00951361	2.64835e-05	0.00450437	0.00520527	0.00520527
FBgn0000181	bic	874.169	731.852	1006.95	915.101	803.011	961.025	1.19678	0.259154	0.0531019	0.809132	-0.170039	0.0879168	9.82839	0.0147907	6.68077e-05	0.00766256	0.00531738	0.00766256
FBgn0021979	l(2)k09913	90.0887	88.3287	112.663	102.396	89.2087	107.53	1.20537	0.269477	0.0529713	0.809132	-0.174534	0.090191	7.93915	0.0114332	0.000534247	0.00138464	0.00760017	0.00760017
FBgn0031260	Spp	52.2518	52.562	63.7117	64.7678	52.4069	64.2397	1.22579	0.29371	0.0528345	0.809132	-0.188513	0.097359	7.50381	0.0120956	0.000577482	-0.000202707	0.00890129	0.00890129
FBgn0032775	CG17544	19.494	17.2004	22.652	23.4054	18.3472	23.0287	1.25516	0.327873	0.0534408	0.809132	-0.216039	0.11186	6.89219	0.0176773	0.000918504	0.00226101	0.0115941	0.0115941
FBgn0030834	CG8675	41.3768	38.1811	55.6975	45.5635	39.7789	50.6305	1.2728	0.348002	0.053623	0.809132	-0.227825	0.118052	6.70892	0.0238576	0.00128355	0.00855062	0.0126528	0.0126528
FBgn0031971	Sirup	46.066	42.0627	63.0589	53.0313	44.0644	58.0451	1.31728	0.397563	0.052891	0.809132	-0.262674	0.135692	6.23413	0.0281463	0.00214107	0.00557967	0.0162712	0.0162712
FBgn0039801	Npc2h	15.1841	17.0687	25.9341	21.4941	16.1264	23.7141	1.47051	0.556319	0.0527619	0.809132	-0.372512	0.192328	5.25955	0.0546294	0.00739212	0.00516915	0.0295978	0.0295978
FBgn0030653	CG7860	1.62297	1.31536	2.68507	2.44862	1.46916	2.56685	1.74715	0.805001	0.0531752	0.809132	-0.54777	0.283305	3.83327	0.107614	0.0200366	-0.00864149	0.0602253	0.0602253
FBgn0033033	scaf	1.38635	1.78086	2.20375	3.72113	1.5836	2.96244	1.8707	0.903575	0.0536261	0.809132	-0.581738	0.301443	4.8373	0.173385	0.00839198	0.082476	0.0367014	0.082476
FBgn0010105	comm	0.243373	0.415557	0.803194	0.721424	0.329465	0.762309	2.31378	1.21025	0.052441	0.809132	-0.816559	0.421016	2.92555	0.271931	0.0746417	-0.000129755	0.102613	0.102613
FBgn0033541	CG12934	0.495083	0.868052	1.2514	2.19462	0.681567	1.72301	2.52802	1.33801	0.0534414	0.809132	-0.880854	0.456085	2.6797	0.362413	0.0877986	0.0678687	0.120215	0.120215
FBgn0031337	CG14346	0.56383	1.21603	0.0889784	0.358402	0.889931	0.22369	0.251357	-1.99219	0.0539379	0.809378	1.35925	0.705249	1.74003	0.928385	0.268974	0.199822	0.228401	0.228401
FBgn0027865	Tsp96F	42.3135	34.1253	33.7785	29.247	38.2194	31.5128	0.824524	-0.278367	0.0538159	0.809378	0.20963	0.108711	7.32774	0.022527	0.000522544	0.0112956	0.00956258	0.0112956
FBgn0028539	CG31731	31.6056	29.0035	23.4764	27.4551	30.3045	25.4657	0.840327	-0.250977	0.0539838	0.809378	0.191317	0.0992839	7.4166	0.01741	0.000639815	0.00717413	0.00921748	0.00921748
FBgn0026076	UBL3	75.7432	65.8802	62.7652	57.3625	70.8117	60.0639	0.848219	-0.237491	0.0540117	0.809378	0.17998	0.0934114	7.71338	0.0134043	0.00050798	0.0034021	0.00821771	0.00821771
FBgn0035842	CG7504	26.4626	23.3392	22.7054	19.589	24.9009	21.1472	0.849254	-0.235731	0.0542544	0.81062	0.180492	0.0937717	7.676	0.0152721	0.000460828	0.0061587	0.0083323	0.0083323
FBgn0010602	lwr	117.166	91.5885	165.781	127.167	104.377	146.474	1.40331	0.488837	0.0541775	0.81062	-0.324254	0.168407	7.84312	0.0539542	0.000446676	0.0279143	0.0078467	0.0279143
FBgn0031037	CG14207	83.0736	72.7049	101.204	89.4788	77.8892	95.3415	1.22407	0.291681	0.0546442	0.812303	-0.188661	0.0981745	7.47794	0.0156403	0.000645429	0.00501852	0.00899281	0.00899281
FBgn0036135	mRpL2	19.4128	17.6783	26.571	23.2038	18.5456	24.8874	1.34196	0.424342	0.0544626	0.812303	-0.284541	0.147957	5.95328	0.0306664	0.00254272	0.00297494	0.0193485	0.0193485
FBgn0030218	CG1628	9.9389	8.62855	12.714	12.7059	9.28373	12.71	1.36906	0.453184	0.054637	0.812303	-0.30613	0.159298	5.78192	0.0335291	0.00374796	-0.000312259	0.0216277	0.0216277
FBgn0085356	CG34327	1.81649	0.694868	3.33393	2.53672	1.25568	2.93532	2.33763	1.22505	0.0546873	0.812303	-0.919645	0.478645	3.26851	0.43465	0.049843	0.179258	0.0830221	0.179258
FBgn0041337	Cyp309a2	2.48081	3.11199	2.122	1.42382	2.7964	1.77291	0.633998	-0.65745	0.0549449	0.813746	0.478095	0.249097	4.29393	0.110741	0.0143596	0.0374643	0.0476899	0.0476899
FBgn0050479	CG30479	0.649489	0.983265	1.69006	2.04853	0.816377	1.86929	2.28974	1.19519	0.0548755	0.813746	-0.818465	0.426315	3.76033	0.261719	0.119108	-0.0614726	0.0626362	0.0626362
FBgn0039665	CG2310	10.2626	8.2956	14.5683	11.7227	9.27908	13.1455	1.41668	0.502518	0.0552151	0.816555	-0.340256	0.177478	5.42511	0.0523442	0.00450352	0.0161256	0.0269948	0.0269948
FBgn0027580	CG1516	30.1748	36.8443	40.6308	51.5187	33.5095	46.0747	1.37497	0.459404	0.0553247	0.816986	-0.307215	0.160316	8.09448	0.0485945	0.00029293	0.0254081	0.00725517	0.0254081
FBgn0260763	CG42561	0.66942	0.908971	1.92996	2.89856	0.789196	2.41426	3.05914	1.61313	0.0556907	0.821196	-1.03295	0.539839	2.26904	0.39946	0.133261	-0.0675691	0.158165	0.158165
FBgn0036767	CG16775	10.9148	12.8721	2.7627	7.48109	11.8934	5.1219	0.430649	-1.21542	0.056051	0.822919	0.965537	0.505348	4.27064	0.481005	0.0200811	0.235295	0.0482345	0.235295
FBgn0029765	CG16756	48.4437	58.4106	40.3976	38.0984	53.4272	39.248	0.734607	-0.444955	0.0560261	0.822919	0.319325	0.167113	5.63596	0.0423132	0.00417352	0.00831211	0.0237532	0.0237532
FBgn0028577	pUf68	32.0463	27.7165	37.6784	35.1926	29.8814	36.4355	1.21934	0.286095	0.0559973	0.822919	-0.189678	0.0992528	7.41367	0.0151653	0.000622611	0.00413652	0.00922851	0.00922851
FBgn0036165	chrb	47.2711	41.3979	39.2359	37.5308	44.3345	38.3833	0.865766	-0.20795	0.0562152	0.824138	0.162867	0.0852992	8.21749	0.0103278	0.000256014	0.00197276	0.00701994	0.00701994
FBgn0000520	dwg	11.0185	8.62175	14.7305	11.8481	9.82014	13.2893	1.35327	0.436449	0.0565384	0.82768	-0.297518	0.156025	6.0793	0.0457349	0.00200128	0.0223425	0.0178582	0.0223425
FBgn0052277	CG32277	5.04037	8.95647	3.78542	3.92176	6.99842	3.85359	0.550637	-0.860827	0.0568886	0.828606	0.562577	0.295445	4.18063	0.16369	0.0194041	0.0678838	0.0504157	0.0678838
FBgn0028872	CG18095	3.08417	3.47918	1.72234	2.509	3.28167	2.11567	0.644693	-0.633316	0.057138	0.828606	0.467766	0.245901	4.32186	0.101781	0.0134209	0.0298483	0.0470464	0.0470464
FBgn0034271	CG4996	25.6686	22.6898	21.6636	18.6327	24.1792	20.1481	0.833284	-0.26312	0.0574184	0.828606	0.197346	0.10386	7.21746	0.0177178	0.000762982	0.00634095	0.010024	0.010024
FBgn0263199	Galk	51.2226	55.1647	42.5048	46.9123	53.1937	44.7086	0.840487	-0.250703	0.0571249	0.828606	0.187418	0.0985189	7.45934	0.0152951	0.00064618	0.00473369	0.0090598	0.0090598
FBgn0025628	CG4199	61.4254	57.7796	76.0173	66.9316	59.6025	71.4744	1.19919	0.262055	0.0571269	0.828606	-0.16906	0.0888697	7.97604	0.0121347	0.000385722	0.00352566	0.0075121	0.0075121
FBgn0052675	Tango5	34.3323	34.8841	40.7871	43.8641	34.6082	42.3256	1.22299	0.290418	0.0571506	0.828606	-0.189498	0.0996227	7.4033	0.0132872	0.000657003	0.00131912	0.00926767	0.00926767
FBgn0034394	CG15096	19.8023	23.2771	27.374	26.815	21.5397	27.0945	1.25788	0.330998	0.0572853	0.828606	-0.219901	0.115669	6.80233	0.0217165	0.00128928	0.00710723	0.01209	0.01209
FBgn0029888	CG3192	50.4556	48.0827	68.8976	57.444	49.2691	63.1708	1.28216	0.358573	0.0573078	0.828606	-0.234572	0.123397	6.55046	0.0234066	0.00150531	0.00609259	0.0137214	0.0137214
FBgn0085452	CG34423	5.09839	2.2673	6.575	9.18313	3.68284	7.87907	2.1394	1.09721	0.0568012	0.828606	-0.793832	0.416745	3.2096	0.325841	0.0445875	0.129089	0.0860286	0.129089
FBgn0039239	CG13641	0.827017	0.567569	1.67292	2.85508	0.697293	2.264	3.24684	1.69904	0.0573462	0.828606	-1.07766	0.566993	2.14283	0.449723	0.149039	-0.0551339	0.172442	0.172442
FBgn0053095	CG33095	33.6152	32.4871	28.1102	27.9817	33.0511	28.0459	0.848561	-0.236909	0.0575933	0.82995	0.181173	0.0954154	7.54685	0.0109532	0.000351117	-0.000333084	0.00875297	0.00875297
FBgn0015513	mbc	19.8008	20.7886	15.3527	18.4825	20.2947	16.9176	0.833598	-0.262575	0.0577036	0.830359	0.199755	0.105248	7.84147	0.0206856	0.00036768	0.0107095	0.00785114	0.0107095
FBgn0259224	CG42324	3.55507	4.77587	2.30106	3.16358	4.16547	2.73232	0.655946	-0.608352	0.0580605	0.834311	0.441313	0.232853	5.78684	0.101066	0.0100508	0.04417	0.0215587	0.04417
FBgn0025117	und	166.28	149.452	188.31	183.222	157.866	185.766	1.17673	0.234786	0.0581447	0.834339	-0.15487	0.0817424	8.53317	0.0093218	0.00018564	0.00180476	0.00649618	0.00649618
FBgn0035755	CG14830	1.53557	2.21525	2.78894	3.24738	1.87541	3.01816	1.60933	0.686462	0.058429	0.837234	-0.474078	0.250508	4.31333	0.104233	0.0155127	0.0284611	0.0472417	0.0472417
FBgn0025388	CG12179	10.419	11.9308	8.90776	9.236	11.1749	9.07188	0.811809	-0.300787	0.0586119	0.837277	0.220473	0.116585	6.74477	0.0209338	0.00116186	0.00593468	0.0124302	0.0124302
FBgn0020440	Fak	27.1814	26.5086	23.833	21.6689	26.845	22.751	0.847494	-0.238725	0.0585812	0.837277	0.180644	0.0955122	7.61049	0.0120723	0.000581582	0.00121066	0.00854099	0.00854099
FBgn0004832	Xpac	17.3022	15.1507	23.7006	19.8526	16.2264	21.7766	1.34205	0.424435	0.0586795	0.837277	-0.281113	0.148691	5.95196	0.0331832	0.00274396	0.00751867	0.019365	0.019365
FBgn0037646	CAHbeta	31.9981	29.3901	26.2697	21.9453	30.6941	24.1075	0.785412	-0.348479	0.0590554	0.841457	0.259054	0.137227	6.16006	0.0275659	0.0018354	0.00595898	0.0169958	0.0169958
FBgn0026616	alpha-Man-IIb	12.3419	13.8969	10.2095	11.52	13.1194	10.8648	0.828146	-0.272042	0.0593573	0.842818	0.203955	0.108168	7.0768	0.0204547	0.00103254	0.00885068	0.0106678	0.0106678
FBgn0033787	CG13321	25.7872	26.4482	30.262	39.8124	26.1177	35.0372	1.34151	0.423858	0.0592932	0.842818	-0.2734	0.144962	6.71433	0.0389252	0.0019113	0.0191026	0.0126186	0.0191026
FBgn0039131	CG12268	3.45033	2.99747	4.30998	5.42159	3.2239	4.86579	1.50928	0.593865	0.0594002	0.842818	-0.395526	0.209804	4.84134	0.0638701	0.00738873	0.0101958	0.0366289	0.0366289
FBgn0260799	p120ctn	167.16	148.963	141.51	136.06	158.062	138.785	0.87804	-0.187641	0.0595077	0.843165	0.150826	0.0800384	8.72655	0.00845901	0.000178865	0.00113537	0.00622728	0.00622728
FBgn0034356	CG10924	0.751406	0.930399	1.26257	1.63357	0.840902	1.44807	1.72205	0.784123	0.0596628	0.844182	-0.521313	0.276812	4.01945	0.111792	0.021964	0.00983989	0.0546607	0.0546607
FBgn0000259	CkIIbeta	356.093	314.218	312.292	274.508	335.156	293.4	0.875415	-0.191962	0.059859	0.845125	0.148402	0.0788603	8.91147	0.0109345	0.000215147	0.0051751	0.0060038	0.0060038
FBgn0025634	CG13367	19.4267	15.7734	25.079	20.5725	17.6001	22.8257	1.29691	0.375078	0.059896	0.845125	-0.249019	0.132347	6.36397	0.0323474	0.00176765	0.0157482	0.0151348	0.0157482
FBgn0038771	CG4390	75.8503	67.6076	94.8243	80.835	71.7289	87.8297	1.22447	0.292153	0.0604104	0.851199	-0.191664	0.102069	7.28476	0.0175024	0.000680158	0.00720589	0.00973799	0.00973799
FBgn0024728	Slip1	86.1263	76.732	75.0475	65.9255	81.4291	70.4865	0.865617	-0.208199	0.0605376	0.851809	0.163519	0.0871237	8.0872	0.0119882	0.000320729	0.00429238	0.00726981	0.00726981
FBgn0038930	CG5778	32.6889	27.9575	38.1555	46.3361	30.3232	42.2458	1.39318	0.478385	0.0607941	0.853052	-0.31674	0.168929	5.6005	0.0431991	0.00424837	0.0103883	0.0242885	0.0242885
FBgn0038080	CG12279	23.2342	18.5498	34.5659	25.2422	20.892	29.9041	1.43137	0.517392	0.0607899	0.853052	-0.342434	0.182629	5.35118	0.0612444	0.00520558	0.0280305	0.0281479	0.0281479
FBgn0033663	ERp60	358.912	325.286	425.872	372.61	342.099	399.241	1.16703	0.222846	0.0611152	0.856372	-0.140487	0.0750201	9.4077	0.0102821	7.71277e-05	0.00547773	0.00555089	0.00555089
FBgn0261574	kug	15.2966	15.2724	12.2557	14.3152	15.2845	13.2855	0.869211	-0.202222	0.0613207	0.858068	0.160248	0.0856401	8.21085	0.0134432	0.000302064	0.00702307	0.00703216	0.00703216
FBgn0039955	CG41099	192.641	161.505	161.748	134.968	177.073	148.358	0.837835	-0.255261	0.0614918	0.858123	0.198538	0.106173	9.19888	0.0206542	9.01366e-05	0.0111826	0.00571673	0.0111826
FBgn0030966	CG7280	13.1687	10.8517	15.8013	15.0687	12.0102	15.435	1.28516	0.361943	0.0614939	0.858123	-0.244639	0.130828	6.30802	0.025595	0.00151003	0.00695836	0.0156059	0.0156059
FBgn0259481	Mob2	30.6538	26.1233	35.1741	34.6639	28.3885	34.919	1.23004	0.298703	0.0617552	0.860585	-0.202379	0.108337	7.0357	0.0173693	0.000870538	0.00470473	0.0108664	0.0108664
FBgn0003330	Sce	16.671	13.0052	20.1691	18.3754	14.8381	19.2722	1.29883	0.377217	0.0618576	0.860831	-0.259853	0.139159	6.15999	0.0326513	0.00236871	0.0128463	0.0169965	0.0169965
FBgn0037949	CG17360	13.3401	13.5981	10.9712	11.3674	13.4691	11.1693	0.829251	-0.270119	0.0619583	0.86105	0.202176	0.108313	7.02342	0.0143511	0.000805312	0.000283725	0.0109264	0.0109264
FBgn0034750	CG3732	28.9632	26.4113	39.0703	31.6547	27.6872	35.3625	1.27721	0.353001	0.0620686	0.861403	-0.229979	0.12326	6.56212	0.0254029	0.00155363	0.0101055	0.0136394	0.0136394
FBgn0020389	Papss	11.2186	12.5523	13.7316	16.7524	11.8855	15.242	1.28241	0.358855	0.062461	0.865665	-0.236631	0.127016	6.44838	0.0289704	0.00166405	0.0137943	0.0144689	0.0144689
FBgn0021795	Tapdelta	137.911	121.475	187.853	147.219	129.693	167.536	1.29179	0.369372	0.0627725	0.868796	-0.243987	0.131119	7.64092	0.0313048	0.000632389	0.0165599	0.00844283	0.0165599
FBgn0042712	HBS1	14.023	11.9095	17.8379	15.299	12.9662	16.5684	1.27781	0.353677	0.0628783	0.869073	-0.235088	0.126388	6.48228	0.025435	0.00175939	0.00875991	0.0142145	0.0142145
FBgn0004573	5-HT7	0.0956912	0.0893973	0.0242457	0.0113439	0.0925442	0.0177948	0.192284	-2.37869	0.0633879	0.874925	1.44409	0.777872	1.2704	0.741996	0.285707	-0.21541	0.319378	0.319378
FBgn0058191	CG40191	194.721	178.79	174.939	150.191	186.756	162.565	0.87047	-0.200134	0.0635543	0.876031	0.157191	0.0847255	8.30549	0.0118038	0.000315682	0.00503548	0.00686274	0.00686274
FBgn0043576	PGRP-SC1a	2.71163	6.04747	10.7595	7.71996	4.37955	9.23973	2.10974	1.07707	0.0639698	0.880562	-0.795409	0.429396	3.95999	0.333813	0.115369	0.0690122	0.0563522	0.0690122
FBgn0037270	CG9769	191.288	177.355	235.546	201.263	184.322	218.405	1.18491	0.244778	0.0641963	0.882482	-0.153611	0.0829965	8.39526	0.0120787	0.000176948	0.00614289	0.00671147	0.00671147
FBgn0037892	mRpL40	31.6633	28.0276	42.542	37.15	29.8454	39.846	1.33508	0.416925	0.0643124	0.882882	-0.27691	0.149681	5.92788	0.0298566	0.00273521	0.00371012	0.019669	0.019669
FBgn0035811	CG12262	189.24	190.195	221.726	223.407	189.718	222.566	1.17315	0.230382	0.0644367	0.883392	-0.150078	0.0811609	8.60584	0.00762095	0.000196346	-2.66951e-05	0.00639075	0.00639075
FBgn0024291	Sir2	39.9124	42.2565	33.9007	36.6473	41.0844	35.274	0.858573	-0.219988	0.0645475	0.883718	0.165935	0.0897732	7.90491	0.0116677	0.000373994	0.0033603	0.00768524	0.00768524
FBgn0036501	CG7272	9.79524	10.3592	13.711	14.7081	10.0772	14.2096	1.41006	0.495761	0.0646497	0.883924	-0.327453	0.177225	5.42463	0.0380861	0.0044064	-0.000890077	0.0270022	0.0270022
FBgn0030054	Caf1-180	42.6079	39.967	48.762	49.1088	41.2875	48.9354	1.18524	0.245174	0.0649363	0.885943	-0.15744	0.0853011	8.21028	0.00861368	0.000243054	0.000283814	0.00703322	0.00703322
FBgn0023517	Pgam5	45.2706	41.2854	57.9052	50.0203	43.278	53.9628	1.24689	0.31833	0.0649721	0.885943	-0.210805	0.11423	6.83329	0.0187675	0.00113371	0.0047981	0.0119147	0.0119147
FBgn0013953	Esp	12.3073	14.585	8.0915	11.1943	13.4462	9.64288	0.717147	-0.479658	0.0652833	0.886484	0.355496	0.192857	6.25808	0.0669219	0.00229495	0.034899	0.0160497	0.034899
FBgn0030735	CG3632	23.685	23.8844	20.0556	20.1738	23.7847	20.1147	0.845701	-0.241781	0.065396	0.886484	0.181284	0.0983882	7.43738	0.0112094	0.000540091	-0.000157938	0.00914014	0.00914014
FBgn0037636	CG9821	290.893	280.816	246.615	262.796	285.855	254.705	0.891031	-0.166452	0.0655319	0.886484	0.134275	0.0729117	10.0268	0.00698511	6.48097e-05	0.00139797	0.00525131	0.00525131
FBgn0003887	betaTub56D	983.549	826.79	1299.9	1034.44	905.169	1167.17	1.28945	0.366752	0.065536	0.886484	-0.241917	0.131363	10.3433	0.0310121	3.42392e-05	0.0172221	0.00520203	0.0172221
FBgn0036024	CG18180	56.0668	81.3294	92.4054	123.447	68.6981	107.926	1.57102	0.651702	0.0651811	0.886484	-0.45014	0.244109	7.14242	0.107268	0.000765744	0.0588232	0.0103596	0.0588232
FBgn0034582	Cht9	1.57672	3.6135	4.63826	7.95883	2.59511	6.29855	2.42708	1.27922	0.0654395	0.886484	-0.916735	0.497619	4.32892	0.445217	0.0150366	0.232588	0.0468855	0.232588
FBgn0053514	CG33514	9.87654	12.054	7.35331	8.2677	10.9653	7.81051	0.712295	-0.489454	0.065648	0.886816	0.348143	0.189124	5.18136	0.0517072	0.00491177	0.0120471	0.0308561	0.0308561
FBgn0023129	aay	73.5373	76.4826	85.2002	95.5043	75.01	90.3522	1.20454	0.268478	0.0658699	0.888631	-0.172691	0.0938894	7.66328	0.0132986	0.000443175	0.00459349	0.00837204	0.00837204
FBgn0053818	His3:CG33818	4.83954	3.51755	2.25715	1.25641	4.17854	1.75678	0.420428	-1.25007	0.0673152	0.890369	0.881586	0.481856	2.89427	0.324109	0.127514	-0.029947	0.104671	0.104671
FBgn0053821	His3:CG33821	4.83954	3.51755	2.25715	1.25641	4.17854	1.75678	0.420428	-1.25007	0.0673152	0.890369	0.881586	0.481856	2.89427	0.324109	0.127514	-0.029947	0.104671	0.104671
FBgn0053824	His3:CG33824	4.83954	3.51755	2.25715	1.25641	4.17854	1.75678	0.420428	-1.25007	0.0673152	0.890369	0.881586	0.481856	2.89427	0.324109	0.127514	-0.029947	0.104671	0.104671
FBgn0053827	His3:CG33827	4.83954	3.51755	2.25715	1.25641	4.17854	1.75678	0.420428	-1.25007	0.0673152	0.890369	0.881586	0.481856	2.89427	0.324109	0.127514	-0.029947	0.104671	0.104671
FBgn0053830	His3:CG33830	4.83954	3.51755	2.25715	1.25641	4.17854	1.75678	0.420428	-1.25007	0.0673152	0.890369	0.881586	0.481856	2.89427	0.324109	0.127514	-0.029947	0.104671	0.104671
FBgn0051199	CG31199	4.01695	4.09855	2.27987	2.70431	4.05775	2.49209	0.614156	-0.703322	0.0665186	0.890369	0.498916	0.271902	3.9649	0.0883445	0.017721	-0.00966282	0.0562096	0.0562096
FBgn0038865	CG10824	7.26485	7.19265	5.45045	4.98737	7.22875	5.21891	0.721966	-0.469998	0.0669023	0.890369	0.338172	0.184558	5.31366	0.0391776	0.00532326	-0.00373707	0.0287386	0.0287386
FBgn0004872	piwi	102.605	87.6146	84.9155	80.8282	95.1097	82.8718	0.871329	-0.198711	0.066598	0.890369	0.151958	0.0828388	8.44003	0.0105702	0.000222921	0.00408688	0.00663935	0.00663935
FBgn0034488	CG11208	68.819	57.5046	79.3835	71.7724	63.1618	75.578	1.19658	0.258913	0.0667307	0.890369	-0.172064	0.0938453	7.8436	0.01574	0.000350714	0.00845623	0.0078454	0.00845623
FBgn0031682	CG5828	31.3163	28.1812	39.4053	34.6119	29.7487	37.0086	1.24404	0.315033	0.0664682	0.890369	-0.207036	0.112811	6.90012	0.0177561	0.00117423	0.0040278	0.0115521	0.0115521
FBgn0031141	CG1304	15.1906	17.0599	21.0147	23.7892	16.1253	22.4019	1.38924	0.474299	0.0662129	0.890369	-0.312094	0.169895	5.5735	0.0385208	0.00416449	0.00491535	0.0246999	0.0246999
FBgn0263081	CG43349	12.9598	18.2864	20.8073	28.5557	15.6231	24.6815	1.57981	0.659748	0.0666456	0.890369	-0.450368	0.245559	4.32528	0.10735	0.0133306	0.0462786	0.0469684	0.0469684
FBgn0085205	CG34176	8.63043	12.0937	14.4858	20.5785	10.3621	17.5321	1.69195	0.75869	0.0672197	0.890369	-0.510826	0.279109	3.96969	0.129748	0.0218307	0.0423202	0.0560711	0.0560711
FBgn0052170	CG32170	0.576959	0.570074	1.04568	1.14686	0.573517	1.09627	1.91149	0.934699	0.0666725	0.890369	-0.62494	0.340776	3.44048	0.131862	0.0411356	-0.038618	0.0749923	0.0749923
FBgn0051288	CG31288	6.89856	10.8773	13.2185	22.3591	8.88791	17.7888	2.00146	1.00105	0.0667707	0.890369	-0.663963	0.362185	5.61949	0.234401	0.0037323	0.127446	0.0240011	0.127446
FBgn0002521	pho	143.334	131.384	125.234	115.698	137.359	120.466	0.877017	-0.189323	0.0674354	0.890798	0.152159	0.0832034	8.40184	0.00855085	0.00022207	0.00102802	0.00670073	0.00670073
FBgn0019960	CG6455	44.3838	39.275	49.1277	50.7715	41.8294	49.9496	1.19413	0.255956	0.0677412	0.892791	-0.168704	0.0923531	7.76388	0.0114508	0.00046083	0.0024849	0.00806826	0.00806826
FBgn0031781	Arpc4	51.3709	40.2405	66.8424	54.3517	45.8057	60.5971	1.32291	0.40372	0.0677623	0.892791	-0.273493	0.149729	6.32635	0.0398787	0.00173287	0.020686	0.0154487	0.020686
FBgn0014863	Mlp84B	16.3401	18.865	20.8911	23.163	17.6025	22.027	1.25136	0.323492	0.0679323	0.893869	-0.212553	0.116439	6.76218	0.0216581	0.00123276	0.00866485	0.0123252	0.0123252
FBgn0031040	CG14210	42.1689	34.3097	50.4681	51.2469	38.2393	50.8575	1.32998	0.411405	0.0682185	0.895313	-0.281099	0.154148	5.81731	0.0323151	0.00262609	0.00633815	0.0211356	0.0211356
FBgn0034331	CG15067	87.6053	119.982	134.437	159.79	103.793	147.114	1.41737	0.503214	0.0681415	0.895313	-0.347344	0.190422	6.86173	0.0643897	0.00143088	0.0348298	0.0117579	0.0348298
FBgn0033551	CG7222	100.705	89.9833	89.1937	74.1568	95.3442	81.6753	0.856636	-0.223246	0.0684138	0.89656	0.173401	0.0951564	7.59518	0.015898	0.000463547	0.00834956	0.0085912	0.0085912
FBgn0033029	Not3	115.03	95.4009	95.3774	85.2835	105.215	90.3305	0.858531	-0.220058	0.0684903	0.89656	0.165607	0.0909045	8.72873	0.014651	0.000146783	0.00811684	0.00622446	0.00811684
FBgn0036565	CG5235	56.8532	48.0527	47.7947	39.0186	52.453	43.4067	0.827535	-0.273108	0.0689804	0.899494	0.209372	0.115131	7.64001	0.023449	0.000517593	0.0127376	0.00844574	0.0127376
FBgn0000927	fs(1)Ya	64.9668	46.8453	93.783	70.5547	55.906	82.1688	1.46977	0.555587	0.0689521	0.899494	-0.381595	0.209814	8.00812	0.077886	0.000320153	0.0437016	0.00743858	0.0437016
FBgn0010423	TpnC47D	9.50536	10.1679	16.3842	13.5092	9.83664	14.9467	1.51949	0.60359	0.068831	0.899494	-0.396305	0.217807	4.78352	0.0588339	0.00976591	-4.39895e-05	0.0376739	0.0376739
FBgn0037731	CG18542	40.4239	34.3063	33.6051	27.2471	37.3651	30.4261	0.814291	-0.296383	0.0691587	0.899674	0.225467	0.124061	6.47875	0.0264735	0.00115058	0.013142	0.0142407	0.0142407
FBgn0035959	CG4911	164.856	138.733	138.033	117.115	151.794	127.574	0.840439	-0.250786	0.0693097	0.899674	0.187524	0.103239	8.6076	0.0188273	0.000203055	0.0104553	0.00638826	0.0104553
FBgn0044826	Pak3	34.739	32.6931	28.1679	30.1916	33.7161	29.1798	0.865457	-0.208467	0.0693489	0.899674	0.162116	0.0892639	7.93376	0.0100284	0.000354692	0.00154709	0.00761335	0.00761335
FBgn0046878	Obp83cd	0.395768	0.627817	1.24073	1.43121	0.511792	1.33597	2.61037	1.38426	0.0692939	0.899674	-0.922439	0.507812	2.45396	0.322282	0.118282	-0.0603058	0.139591	0.139591
FBgn0031782	WDR79	22.308	20.1809	30.0458	23.848	21.2445	26.9469	1.26842	0.343032	0.0695757	0.901463	-0.222057	0.122368	6.5798	0.0259115	0.00145802	0.0127544	0.013516	0.013516
FBgn0022981	rpk	119.636	110.925	101.735	99.9545	115.28	100.845	0.874776	-0.193014	0.0699598	0.905254	0.149522	0.0825096	8.46413	0.00780147	0.000206418	0.000317436	0.00660142	0.00660142
FBgn0028969	deltaCOP	54.7922	50.8696	64.1691	61.8664	52.8309	63.0177	1.19282	0.254376	0.0701309	0.905254	-0.168162	0.0928527	7.74409	0.0100801	0.000495538	0.000485376	0.00812608	0.00812608
FBgn0260747	CG5010	64.787	68.5417	85.1847	77.5945	66.6644	81.3896	1.22089	0.287929	0.0701413	0.905254	-0.18641	0.102933	7.2893	0.0136764	0.000875914	0.00226418	0.00971919	0.00971919
FBgn0030990	CG7556	27.5951	26.0308	35.0711	30.4496	26.813	32.7604	1.22181	0.289021	0.0702252	0.905254	-0.187486	0.103557	7.23824	0.0149063	0.000789908	0.00399406	0.00993421	0.00993421
FBgn0052243	CG32243	39.4829	37.514	35.9042	28.4397	38.4985	32.172	0.835669	-0.258997	0.0703612	0.905856	0.208028	0.114959	6.78701	0.0225232	0.00103704	0.0111099	0.0121786	0.0121786
FBgn0259176	bun	144.403	141.662	118.276	135.034	143.033	126.655	0.885496	-0.175442	0.0705102	0.905946	0.140916	0.0779137	9.02587	0.0102924	0.000189508	0.00532032	0.00588104	0.00588104
FBgn0039008	CG6972	1.52415	1.50205	2.91263	2.4138	1.5131	2.66321	1.76011	0.815662	0.0705468	0.905946	-0.53754	0.297249	3.75623	0.101423	0.0255808	-0.0179211	0.062776	0.062776
FBgn0015034	Cyp4e1	3.84037	3.97005	2.27925	2.96155	3.90521	2.6204	0.671002	-0.575612	0.0710988	0.906812	0.422119	0.233881	4.52233	0.0726605	0.0119854	0.00791295	0.0427149	0.0427149
FBgn0035695	CG10226	2.45987	2.72399	1.83635	1.877	2.59193	1.85668	0.716329	-0.481306	0.0712576	0.906812	0.348256	0.193064	5.13505	0.0434127	0.00566237	-0.0011844	0.0316115	0.0316115
FBgn0085446	CG34417	23.465	20.9375	18.0064	20.273	22.2012	19.1397	0.862103	-0.214069	0.0710695	0.906812	0.161453	0.0894462	8.48315	0.0128358	0.00142869	0.00479145	0.00657193	0.00657193
FBgn0015286	Rala	93.7982	81.4184	81.8282	69.4307	87.6083	75.6294	0.863268	-0.21212	0.0709768	0.906812	0.164239	0.0909595	8.06852	0.0145072	0.000400419	0.00787321	0.00730804	0.00787321
FBgn0034073	CG8414	54.236	49.3839	48.9457	40.9361	51.81	44.9409	0.867418	-0.2052	0.0715378	0.906812	0.162716	0.0902953	7.86383	0.0139419	0.00036177	0.00731283	0.00779146	0.00779146
FBgn0000055	Adh	1033.97	939.875	1141.66	1131.96	986.921	1136.81	1.15188	0.203986	0.0716792	0.906812	-0.131212	0.0728491	10.0019	0.00668955	4.8873e-05	0.00137714	0.00525811	0.00525811
FBgn0032444	CG5525	220.189	200.708	250.428	237.82	210.449	244.124	1.16002	0.214145	0.071916	0.906812	-0.139918	0.0777475	8.97438	0.0077619	0.000109807	0.00174448	0.00593487	0.00593487
FBgn0000083	AnxB9	89.6496	78.5801	97.8472	103.183	84.1148	100.515	1.19498	0.256984	0.0712015	0.906812	-0.168901	0.0936159	7.69434	0.0121399	0.0004883	0.00345775	0.00827564	0.00827564
FBgn0025381	rush	36.8424	35.1596	45.8062	40.8789	36.001	43.3426	1.20393	0.267748	0.0719414	0.906812	-0.176214	0.0979243	7.49853	0.0123818	0.000669344	0.00237778	0.00891982	0.00891982
FBgn0025742	mtm	25.4709	21.1979	29.0163	28.2082	23.3344	28.6122	1.22618	0.294173	0.0718141	0.906812	-0.198146	0.110063	6.97096	0.0176258	0.000926974	0.00588084	0.0111869	0.0111869
FBgn0031174	CG1486	10.5548	10.7088	12.6518	13.9346	10.6318	13.2932	1.25033	0.322303	0.0715325	0.906812	-0.211748	0.117502	6.73669	0.0169771	0.00132715	0.00171977	0.0124796	0.0124796
FBgn0003884	alphaTub84B	874.514	711.076	1087.88	918.386	792.795	1003.14	1.26531	0.339496	0.0713849	0.906812	-0.225725	0.125193	10.2566	0.0274327	3.27993e-05	0.0156404	0.00520875	0.0156404
FBgn0033351	CG8235	36.1727	29.4134	56.5243	39.4437	32.7931	47.984	1.46324	0.549163	0.0716431	0.906812	-0.363404	0.201737	6.61249	0.0711526	0.00128182	0.0394158	0.0132912	0.0394158
FBgn0031653	Jon25Biii	174.799	264.958	298.962	406.424	219.879	352.693	1.60404	0.681706	0.071955	0.906812	-0.476411	0.264761	8.19666	0.122388	0.00026562	0.0698325	0.00705848	0.0698325
FBgn0035806	PGRP-SD	3.0191	3.87604	5.05613	6.89971	3.44757	5.97792	1.73395	0.794065	0.0708586	0.906812	-0.527415	0.291973	3.79508	0.121899	0.0237775	0.0199884	0.0614706	0.0614706
FBgn0010397	LamC	17.222	18.8024	20.6825	24.0305	18.0122	22.3565	1.24119	0.31172	0.0721666	0.908349	-0.205827	0.114472	6.83972	0.0201793	0.00122483	0.00786164	0.0118789	0.0118789
FBgn0039238	CG7016	1.64238	1.61832	2.30567	3.37387	1.63035	2.83977	1.74182	0.800592	0.0723124	0.909058	-0.517408	0.287905	3.89267	0.114458	0.024528	0.0133031	0.0583616	0.0583616
FBgn0028988	Spn42Dd	8.33877	9.1276	12.1818	12.2601	8.73318	12.2209	1.39937	0.484774	0.0725359	0.910738	-0.32282	0.17977	5.31823	0.0368742	0.0036508	-0.000446019	0.0286665	0.0286665
FBgn0036433	CG9628	18.9237	19.3882	13.3694	15.61	19.156	14.4897	0.756407	-0.402766	0.0728971	0.914142	0.297329	0.165784	5.5894	0.0345088	0.00302709	0.00453377	0.0244572	0.0244572
FBgn0030679	CG8206	70.0388	63.8649	83.9766	78.9299	66.9519	81.4533	1.21659	0.282848	0.0730411	0.914818	-0.186268	0.103911	7.22279	0.01291	0.000796693	0.00122029	0.0100008	0.0100008
FBgn0262782	Mdh1	257.185	252.953	325.165	273.487	255.069	299.326	1.17351	0.230829	0.0734869	0.916809	-0.147237	0.0822647	8.68413	0.0117379	0.000171762	0.00659572	0.0062831	0.00659572
FBgn0005674	Aats-glupro	43.2717	42.2072	49.4669	51.5709	42.7394	50.5189	1.18202	0.241256	0.0734965	0.916809	-0.152783	0.085366	8.23597	0.00821636	0.000301173	0.000352118	0.00698618	0.00698618
FBgn0000409	Cyt-c-p	342.344	311.607	427.28	356.788	326.975	392.034	1.19897	0.261797	0.073652	0.916809	-0.164634	0.0920374	8.0458	0.014682	0.000301635	0.00816924	0.00735594	0.00816924
FBgn0032295	CG12299	16.7067	15.5842	19.5638	19.9681	16.1455	19.7659	1.22424	0.291889	0.0736275	0.916809	-0.193269	0.108037	7.05054	0.0129843	0.000877629	-7.76825e-05	0.0107943	0.0107943
FBgn0026702	l(1)G0045	7.56803	7.63839	9.42272	10.264	7.60321	9.84334	1.29463	0.372538	0.0735112	0.916809	-0.247137	0.138093	6.1655	0.0218857	0.00212919	0.000161053	0.0169404	0.0169404
FBgn0032815	CG10462	39.882	44.7513	33.4848	38.2153	42.3166	35.8501	0.847186	-0.239249	0.0739151	0.917832	0.184848	0.103432	7.6622	0.0185217	0.000496858	0.0102014	0.00837544	0.0102014
FBgn0015221	Fer2LCH	409.641	456.558	484.665	524.383	433.099	504.524	1.16491	0.220224	0.0738337	0.917832	-0.141642	0.079234	9.0799	0.0108728	0.000116649	0.00616137	0.00582702	0.00616137
FBgn0051950	CG31950	6.34013	7.06219	11.0142	10.9568	6.70116	10.9855	1.63935	0.713124	0.07416	0.919747	-0.481445	0.269623	4.1789	0.0799903	0.0222375	-0.0181467	0.0504589	0.0504589
FBgn0004644	hh	0.245045	0.251668	0.51807	0.548708	0.248356	0.533389	2.14768	1.10278	0.0743714	0.921243	-0.729841	0.40903	2.80194	0.178627	0.0562589	-0.0546529	0.111047	0.111047
FBgn0031636	CG12194	14.7621	16.5671	13.4979	11.7032	15.6646	12.6005	0.804395	-0.314025	0.0748347	0.925851	0.2324	0.130454	6.33841	0.024218	0.00167132	0.00765068	0.0153469	0.0153469
FBgn0262150	CG42876	0.747808	0.463973	1.46391	1.24886	0.605891	1.35639	2.23866	1.16264	0.0751444	0.92855	-0.783555	0.440303	2.89827	0.23666	0.0894615	-0.0414503	0.104405	0.104405
FBgn0250815	Jon65Aiv	199.051	294.52	354.825	726.53	246.785	540.678	2.19088	1.13151	0.0753671	0.930169	-0.733475	0.412476	8.57455	0.292753	0.000214357	0.169922	0.00643549	0.169922
FBgn0023023	CRMP	3.65905	3.78045	4.82126	5.59654	3.71975	5.2089	1.40034	0.485774	0.0754686	0.93029	-0.322434	0.181387	5.34938	0.0391845	0.00472508	0.00206973	0.0281761	0.0281761
FBgn0033342	CG8258	200.844	191.679	227.368	227.213	196.261	227.291	1.1581	0.211762	0.0757733	0.932913	-0.139123	0.0783459	8.90428	0.00658029	0.000126183	6.66329e-05	0.0060119	0.0060119
FBgn0045862	btz	22.4924	19.9023	24.2695	27.0191	21.1974	25.6443	1.20979	0.274751	0.0763356	0.938696	-0.184163	0.103909	7.21836	0.015495	0.000776911	0.00550751	0.0100201	0.0100201
FBgn0029994	CG2254	25.8805	29.4071	33.1424	36.234	27.6438	34.6882	1.25483	0.327488	0.0769784	0.945455	-0.215526	0.12187	6.58274	0.0208228	0.00135663	0.00665172	0.0134957	0.0134957
FBgn0034246	Dcr-2	26.4379	25.8023	21.9643	23.2776	26.1201	22.6209	0.866036	-0.207501	0.0774623	0.948815	0.160811	0.0910799	7.82623	0.00943785	0.000402962	0.000823716	0.00789258	0.00789258
FBgn0051992	gw	119.17	124.512	102.754	113.743	121.841	108.248	0.888439	-0.170656	0.0777196	0.948815	0.134532	0.0762623	9.19538	0.00911561	9.61278e-05	0.00452782	0.00571981	0.00571981
FBgn0010352	Nc73EF	46.7762	45.9151	51.6156	57.3665	46.3456	54.4911	1.17575	0.233586	0.0776294	0.948815	-0.150753	0.0854313	8.23437	0.00975843	0.000309434	0.00296498	0.00698908	0.00698908
FBgn0263603	Zn72D	21.6999	19.8578	24.7446	25.3911	20.7788	25.0678	1.20641	0.270724	0.0775835	0.948815	-0.179082	0.101469	7.30215	0.0116876	0.000629662	0.000866592	0.00966637	0.00966637
FBgn0031865	Nha1	11.2123	11.031	12.6921	15.6138	11.1216	14.153	1.27256	0.347733	0.0773913	0.948815	-0.224609	0.127183	6.45212	0.0244891	0.00173505	0.00977395	0.0144405	0.0144405
FBgn0022702	Cht2	19.6354	21.2225	25.7931	24.8708	20.4289	25.3319	1.24	0.310344	0.0783879	0.954676	-0.20738	0.117822	6.72836	0.0158785	0.00135088	0.0009637	0.012531	0.012531
FBgn0036831	CG6839	0.0776534	0.0532858	0.344094	0.361115	0.0654696	0.352604	5.38577	2.42915	0.0783684	0.954676	-1.45689	0.827672	1.41885	0.719896	0.397975	-0.379401	0.287065	0.287065
FBgn0051869	CG31869	2.87102	4.23252	4.82257	7.1931	3.55177	6.00784	1.6915	0.758307	0.078609	0.95622	-0.510599	0.290308	5.76746	0.14309	0.00333347	0.0809455	0.0218317	0.0809455
FBgn0015575	alpha-Est7	13.6119	16.5399	8.33486	12.3632	15.0759	10.3491	0.686463	-0.542746	0.0790209	0.957625	0.405224	0.230713	6.09489	0.0902213	0.00193192	0.0512967	0.017686	0.0512967
FBgn0026192	par-6	79.3498	70.0364	69.4078	60.9722	74.6931	65.19	0.872771	-0.196324	0.0791964	0.957625	0.152799	0.0870467	8.1061	0.0114054	0.00034501	0.00508932	0.00723212	0.00723212
FBgn0031948	CG7149	5.82983	6.898	8.30586	9.00062	6.36391	8.65324	1.35974	0.443326	0.0788381	0.957625	-0.293869	0.167211	5.61718	0.0368884	0.00392371	0.00822947	0.024036	0.024036
FBgn0033566	CG18004	22.667	17.1025	30.7155	24.1078	19.8848	27.4117	1.37853	0.463127	0.0790484	0.957625	-0.312497	0.177936	6.03926	0.053659	0.00259401	0.0290672	0.0183131	0.0290672
FBgn0035434	Drsl5	16.9608	11.3889	21.0975	24.3342	14.1749	22.7158	1.60254	0.680364	0.0791651	0.957625	-0.475494	0.270852	4.05626	0.101801	0.0197113	0.0199436	0.0536493	0.0536493
FBgn0050090	CG30090	3.18185	5.07654	5.83564	7.70306	4.1292	6.76935	1.63939	0.713155	0.0793204	0.957983	-0.492554	0.280715	4.38884	0.133404	0.0142634	0.0645373	0.0455459	0.0645373
FBgn0026376	Rgl	14.4066	15.466	11.7429	13.1805	14.9363	12.4617	0.834325	-0.261318	0.079606	0.960289	0.198469	0.113218	6.85198	0.0175473	0.00100709	0.00561901	0.0118112	0.0118112
FBgn0259164	CG42269	0.693635	0.892386	0.256279	0.565559	0.793011	0.410919	0.518176	-0.948486	0.0800734	0.96478	0.72158	0.41227	3.17058	0.28687	0.0438574	0.126109	0.0880966	0.126109
FBgn0030703	MSBP	356.168	359.151	327.184	309.045	357.659	318.114	0.889434	-0.169041	0.0803793	0.967317	0.136213	0.077903	8.98656	0.00682464	0.000146945	0.000813081	0.00592193	0.00592193
FBgn0034902	CG5532	44.4674	40.8746	63.3359	48.3678	42.671	55.8518	1.30889	0.388349	0.0805932	0.968742	-0.247849	0.14185	6.09655	0.0321991	0.0024538	0.0151305	0.0176677	0.0176677
FBgn0037447	Neurochondrin	4.30366	4.71951	5.5955	6.87411	4.51158	6.23481	1.38195	0.46671	0.0807936	0.9695	-0.303328	0.173717	5.54839	0.0405704	0.00509303	0.00975858	0.0250847	0.0250847
FBgn0028926	NC2beta	7.73568	6.32421	13.5807	8.59497	7.02995	11.0878	1.57723	0.657391	0.0808474	0.9695	-0.424261	0.243019	4.5735	0.0993713	0.0110793	0.047979	0.04168	0.047979
FBgn0026199	myo	63.8388	57.7231	52.3172	53.6898	60.7809	53.0035	0.872042	-0.197531	0.0811449	0.971132	0.15748	0.090294	7.87704	0.00894644	0.000396201	0.000623475	0.00775681	0.00775681
FBgn0002593	RpLP1	1134.42	1323.64	1411.2	1503.04	1229.03	1457.12	1.18559	0.245601	0.0811749	0.971132	-0.162055	0.0929262	9.51782	0.0145108	9.2611e-05	0.00854267	0.00547711	0.00854267
FBgn0042173	CG18853	4.60393	1.835	0.74251	0	3.21947	0.371255	0.115316	-3.11634	0.0813546	0.971918	3.04573	1.74753	2.52002	5.12807	2.14815	0.905712	0.133569	0.905712
FBgn0004867	RpS2	788.451	1084.32	1197.79	1390.55	936.386	1294.17	1.38209	0.466851	0.0815289	0.971918	-0.322911	0.185381	9.75876	0.0576678	6.87943e-05	0.0342971	0.00534713	0.0342971
FBgn0039613	CG14527	0.672962	0.945692	1.40849	1.37113	0.809327	1.38981	1.71725	0.780097	0.0814504	0.971918	-0.53178	0.305212	3.6931	0.116082	0.0281704	0.00455783	0.0649838	0.0649838
FBgn0003357	Jon99Ciii	163.205	250.787	288.091	487.667	206.996	387.879	1.87385	0.906004	0.0816238	0.971918	-0.606062	0.348043	8.46118	0.203193	0.000622928	0.120511	0.00660604	0.120511
FBgn0037556	CG9636	45.2945	37.56	37.6511	31.65	41.4272	34.6505	0.836419	-0.257703	0.082041	0.97574	0.193321	0.11117	7.46118	0.0206969	0.000572196	0.0117867	0.00905313	0.0117867
FBgn0030551	CG11674	129.466	111.099	169.887	135.315	120.282	152.601	1.26869	0.343342	0.0822382	0.975797	-0.224909	0.129418	7.90023	0.0280273	0.000390083	0.016359	0.00769711	0.016359
FBgn0037562	CG11671	4.75844	5.79804	6.73625	10.6403	5.27824	8.68828	1.64606	0.719013	0.0822171	0.975797	-0.459143	0.264185	4.12906	0.114267	0.01807	0.0479234	0.0517235	0.0517235
FBgn0051673	CG31673	67.1207	69.5817	60.9549	54.4083	68.3512	57.6816	0.843901	-0.244855	0.0823829	0.976372	0.186642	0.107449	7.0777	0.01396	0.00088185	0.00264061	0.0106635	0.0106635
FBgn0050096	CG30096	13.4086	12.2771	8.58213	10.2547	12.8429	9.41843	0.733359	-0.447409	0.0827367	0.979422	0.334918	0.193034	5.1713	0.0438676	0.00624238	0.00347414	0.0310196	0.0310196
FBgn0042103	CG18746	1.23586	1.2887	0.563529	0.752533	1.26228	0.658031	0.521304	-0.939804	0.0830082	0.981489	0.661878	0.381818	3.12839	0.16091	0.0553806	-0.0330571	0.090404	0.090404
FBgn0051755	SoYb	25.0245	20.81	20.9856	17.4569	22.9173	19.2213	0.838723	-0.253733	0.0831147	0.981605	0.195454	0.11279	7.47097	0.0212152	0.000465032	0.0122567	0.00901781	0.0122567
FBgn0034785	CG3649	0.735026	1.05069	0.442671	0.345094	0.892856	0.393882	0.441149	-1.18066	0.083464	0.984584	0.796038	0.45989	2.78776	0.243133	0.0994324	-0.0515715	0.112066	0.112066
FBgn0031894	CG4496	6.43304	5.19115	5.01124	3.58755	5.81209	4.29939	0.739732	-0.434926	0.0836144	0.984823	0.324978	0.187839	5.25273	0.0580153	0.00557677	0.0286408	0.0297067	0.0297067
FBgn0000384	cta	146.689	126.445	127.971	105.743	136.567	116.857	0.855679	-0.224859	0.0837219	0.984823	0.177319	0.102527	8.47643	0.0174885	0.00023991	0.0102718	0.0065823	0.0102718
FBgn0038740	CG4562	5.9504	7.35577	8.51995	14.2009	6.65308	11.3604	1.70754	0.771922	0.0837755	0.984823	-0.495172	0.286361	6.66987	0.1364	0.00120746	0.0807951	0.0129057	0.0807951
FBgn0029969	CG10932	88.2448	80.5532	103.599	96.0019	84.399	99.8002	1.18248	0.241817	0.0841293	0.985858	-0.156262	0.0904705	7.85581	0.00977047	0.000372211	0.0020746	0.00781271	0.00781271
FBgn0034709	Swim	12.2613	14.7993	16.1655	21.6676	13.5303	18.9166	1.39809	0.483457	0.0841386	0.985858	-0.317372	0.183753	6.38425	0.0560851	0.00190567	0.0318596	0.0149703	0.0318596
FBgn0001216	Hsc70-1	0.394688	0.412576	0.716527	0.815371	0.403632	0.765949	1.89764	0.924207	0.0841551	0.985858	-0.61787	0.357756	3.29433	0.130986	0.0462426	-0.0406456	0.0817471	0.0817471
FBgn0032079	CG31886	18.0174	20.2246	14.636	16.6597	19.121	15.6478	0.818358	-0.289196	0.0843602	0.987121	0.219206	0.127007	6.46257	0.0232928	0.00176924	0.0091444	0.0143616	0.0143616
FBgn0030658	CG7872	46.6246	36.7997	57.2581	48.5088	41.7122	52.8834	1.26782	0.342348	0.0844827	0.987416	-0.231065	0.133931	7.24476	0.0297554	0.000785654	0.017152	0.00990629	0.017152
FBgn0034976	CG4049	11.737	11.7994	9.53913	10.3519	11.7682	9.94549	0.845115	-0.24278	0.084956	0.990371	0.182099	0.10571	7.13412	0.0127319	0.000776791	0.00174102	0.0103978	0.0103978
FBgn0037755	CG12945	54.6049	57.1111	45.7293	50.3006	55.858	48.015	0.85959	-0.21828	0.0850284	0.990371	0.169274	0.0982877	7.44503	0.0125912	0.000548479	0.00401151	0.00911199	0.00911199
FBgn0000592	Est-6	8.98203	9.65188	11.7675	13.0789	9.31695	12.4232	1.33339	0.415103	0.0849504	0.990371	-0.272018	0.157906	5.78867	0.0287562	0.00340128	0.00273615	0.021533	0.021533
FBgn0002566	lt	59.2147	53.1306	50.7618	47.4313	56.1727	49.0965	0.874028	-0.194248	0.0853793	0.991049	0.151854	0.0882719	8.04798	0.00889127	0.000440669	0.0013665	0.00735126	0.00735126
FBgn0015795	Rab7	175.245	182.61	155.832	157.368	178.928	156.6	0.875213	-0.192294	0.0852082	0.991049	0.149074	0.0866089	8.11837	0.00845592	0.000293098	0.00127922	0.007208	0.007208
FBgn0261609	eIF-2alpha	164.775	156.435	200.808	175.48	160.605	188.144	1.17147	0.22832	0.0853797	0.991049	-0.145499	0.0845783	8.30584	0.00989797	0.000291363	0.00397058	0.00686213	0.00686213
FBgn0261608	RpL37A	1132.52	1060.91	1331.39	1206.89	1096.71	1269.14	1.15722	0.21066	0.0857542	0.991408	-0.132467	0.0770949	9.09954	0.00748856	0.000135617	0.00232348	0.005808	0.005808
FBgn0003964	usp	36.2404	31.0958	41.9482	38.2067	33.6681	40.0774	1.19037	0.251407	0.0860947	0.991408	-0.164587	0.0958928	7.5764	0.0130621	0.000541973	0.00550667	0.00865345	0.00865345
FBgn0028737	Ef1beta	797.292	724.42	1030.65	831.855	760.856	931.251	1.22395	0.291547	0.0859757	0.991408	-0.189403	0.110309	9.39547	0.0200699	0.000105533	0.0120626	0.00555966	0.0120626
FBgn0029736	CG4041	10.564	10.4225	12.9137	13.5355	10.4932	13.2246	1.2603	0.333764	0.0860478	0.991408	-0.220172	0.128259	6.42339	0.0166278	0.00178933	-0.00108557	0.014661	0.014661
FBgn0031737	obst-E	3.59994	3.13215	4.90252	5.5293	3.36605	5.21591	1.54957	0.631865	0.0860929	0.991408	-0.427764	0.249225	4.26329	0.0661116	0.013705	-0.00602871	0.0484081	0.0484081
FBgn0033250	CG14762	8.00947	11.6102	13.0979	19.917	9.80986	16.5075	1.68274	0.750815	0.0857004	0.991408	-0.500485	0.291229	6.75911	0.140038	0.00122364	0.0835907	0.0123436	0.0835907
FBgn0259244	CG42342	0.14987	0.104575	0.205561	0.354687	0.127222	0.280124	2.20185	1.13871	0.0860092	0.991408	-0.733886	0.427464	2.81519	0.245738	0.0726222	0.0266902	0.110104	0.110104
FBgn0035872	CG7185	51.355	46.1276	59.1283	55.4817	48.7413	57.305	1.1757	0.233515	0.0864253	0.991837	-0.151902	0.0885951	7.98089	0.00957099	0.000348284	0.0024711	0.0075008	0.0075008
FBgn0035181	CG9205	27.3358	20.9802	40.1208	29.0112	24.158	34.566	1.43083	0.516849	0.0862519	0.991837	-0.344269	0.200681	6.23021	0.0663556	0.00236535	0.0379073	0.016308	0.0379073
FBgn0261925	CG42792	0.231705	0.990301	1.6094	13.36	0.611003	7.48467	12.2498	3.61469	0.0864219	0.991837	-2.04142	1.19062	2.02685	2.33419	0.227028	1.19055	0.186833	1.19055
FBgn0034364	CG5493	1.54863	2.204	2.70325	3.65285	1.87631	3.17805	1.69377	0.76024	0.0866498	0.992126	-0.509933	0.297625	3.79397	0.126077	0.0270734	0.0320263	0.0615072	0.0615072
FBgn0262850	CR43214	0.720382	0	2.46244	2.3594	0.360191	2.41092	6.69344	2.74275	0.0867438	0.992126	-2.83992	1.65803	2.38478	4.52109	2.1387	0.610365	0.146234	0.610365
FBgn0262851	CR43215	0.720382	0	2.46244	2.3594	0.360191	2.41092	6.69344	2.74275	0.0867438	0.992126	-2.83992	1.65803	2.38478	4.52109	2.1387	0.610365	0.146234	0.610365
FBgn0037051	CG10565	97.7474	101.385	114.123	117.527	99.5663	115.825	1.1633	0.218219	0.0868837	0.992607	-0.140845	0.082266	8.48602	0.00746466	0.000200172	0.00107813	0.00656752	0.00656752
FBgn0020235	ATPsyn-gamma	195.481	180.66	266.009	207.658	188.07	236.833	1.25928	0.3326	0.0873338	0.996627	-0.212638	0.124376	8.36125	0.0253846	0.000216669	0.0152528	0.00676771	0.0152528
FBgn0044510	mRpS5	341.302	325.12	295.424	297.93	333.211	296.677	0.890358	-0.167542	0.0878095	0.998882	0.13748	0.0805355	8.7767	0.00637764	0.000322439	-0.000206297	0.00616353	0.00616353
FBgn0034802	CG3800	568.824	541.006	652.667	622.221	554.915	637.444	1.14872	0.200033	0.0878208	0.998882	-0.123995	0.0726388	10.1141	0.0054306	4.55016e-05	0.000413031	0.00523089	0.00523089
FBgn0034817	Art7	14.2956	12.6323	17.6658	16.0869	13.464	16.8764	1.25345	0.325902	0.0878267	0.998882	-0.216922	0.12708	6.45897	0.0186885	0.00176052	0.00274473	0.0143887	0.0143887
FBgn0086384	Mer	27.2892	24.4647	33.3348	28.8823	25.8769	31.1086	1.20217	0.265646	0.0880671	0.999374	-0.171232	0.100389	7.37216	0.0140279	0.00069082	0.0056909	0.00938715	0.00938715
FBgn0031606	CG15439	12.2234	11.1756	14.976	13.8709	11.6995	14.4234	1.23282	0.301968	0.0879933	0.999374	-0.199473	0.116919	6.74572	0.0149003	0.00124568	0.00120987	0.0124244	0.0124244
FBgn0263493	CR43482	130.509	199.248	0	30.6975	164.879	15.3488	0.0930913	-3.42521	0.103172	0.99998	4.26792	2.61889	4.05009	10.6441	1.02674	5.83184	0.0538169	5.83184
FBgn0031296	CG4415	0.178806	2.69397	0.212032	0.237881	1.43639	0.224956	0.156612	-2.67473	0.399026	0.99998	1.1084	1.31426	2.32309	1.56104	0.200149	1.52714	0.152461	1.52714
FBgn0062517	CG16984	0.574031	0.522118	0	0.279976	0.548074	0.139988	0.255418	-1.96907	0.182428	0.99998	1.87396	1.40549	1.48409	2.19685	1.70144	-0.162033	0.273968	0.273968
FBgn0037941	CG12594	0.071913	0.0982892	0	0.0445949	0.0851011	0.0222974	0.262011	-1.9323	0.114067	0.99998	1.51333	0.957699	1.00873	1.37485	0.21897	0.698218	0.385898	0.698218
FBgn0051286	CG31286	0.0618276	0.599689	0	0.190158	0.330758	0.095079	0.287458	-1.79858	0.41499	0.99998	1.34868	1.65453	1.26016	2.4313	0.36593	2.37155	0.321745	2.37155
FBgn0033927	CR10102	15.9793	16.9182	0.581945	9.1217	16.4488	4.85182	0.294966	-1.76138	0.152292	0.99998	1.95701	1.36712	4.99186	2.52265	0.848875	1.02015	0.0340039	1.02015
FBgn0038959	CG13856	0.631442	0.684796	0.208915	0.195162	0.658119	0.202039	0.306994	-1.70372	0.128925	0.99998	1.08503	0.714607	1.75157	0.394762	0.284116	-0.280615	0.226548	0.226548
FBgn0053822	His1:CG33822	3.15347	6.06502	2.00336	0.902374	4.60925	1.45287	0.315207	-1.66563	0.454622	0.99998	1.17773	1.57507	3.66648	0.63876	2.41489	-2.15026	0.0659479	0.0659479
FBgn0053825	His1:CG33825	3.15347	6.06502	2.00336	0.902374	4.60925	1.45287	0.315207	-1.66563	0.454622	0.99998	1.17773	1.57507	3.66648	0.63876	2.41489	-2.15026	0.0659479	0.0659479
FBgn0053828	His1:CG33828	3.15347	6.06502	2.00336	0.902374	4.60925	1.45287	0.315207	-1.66563	0.454622	0.99998	1.17773	1.57507	3.66648	0.63876	2.41489	-2.15026	0.0659479	0.0659479
FBgn0053831	His1:CG33831	3.15347	6.06502	2.00336	0.902374	4.60925	1.45287	0.315207	-1.66563	0.454622	0.99998	1.17773	1.57507	3.66648	0.63876	2.41489	-2.15026	0.0659479	0.0659479
FBgn0038348	AOX2	0.0830386	0.113927	0.0262851	0.0368655	0.0984828	0.0315753	0.320617	-1.64108	0.168665	0.99998	1.02218	0.742587	1.55257	0.378617	0.290537	-0.245033	0.260898	0.260898
FBgn0037615	CG11760	0.788369	1.288	0.218056	0.452345	1.03819	0.3352	0.322871	-1.63097	0.264918	0.99998	1.14778	1.02955	2.86272	0.567817	0.953169	-0.760147	0.106799	0.106799
FBgn0039071	CG4434	0.206727	0.282121	0.0983225	0.0612749	0.244424	0.0797987	0.326476	-1.61495	0.181404	0.99998	1.02051	0.7636	1.5534	0.387786	0.322343	-0.261382	0.260743	0.260743
FBgn0053810	His1:CG33810	1.4862	2.20467	0.893276	0.403225	1.84543	0.648251	0.351273	-1.50934	0.495729	0.99998	1.08206	1.58841	2.84289	0.512279	2.41489	-2.2319	0.108163	0.108163
FBgn0053819	His1:CG33819	1.4862	2.20467	0.893276	0.403225	1.84543	0.648251	0.351273	-1.50934	0.495729	0.99998	1.08206	1.58841	2.84289	0.512279	2.41489	-2.2319	0.108163	0.108163
FBgn0250847	CG14034	0.592994	0.366221	0.119535	0.223225	0.479607	0.17138	0.357334	-1.48465	0.190536	0.99998	0.953906	0.728732	1.65164	0.381332	0.287901	-0.170871	0.243149	0.243149
FBgn0020637	Lcp65Ag2	1.21187	1.69593	0.621084	0.433273	1.4539	0.527178	0.362596	-1.46357	0.394849	0.99998	0.941187	1.10616	1.80494	0.329301	1.00541	-0.954378	0.218185	0.218185
FBgn0001229	Hsp67Bc	0.639854	0.712259	0.193233	0.30011	0.676056	0.246672	0.364868	-1.45455	0.116729	0.99998	0.962622	0.613662	1.91423	0.338333	0.174499	-0.130321	0.202081	0.202081
FBgn0028415	Met75Cb	18.1611	20.4205	14.0975	0	19.2908	7.04873	0.365392	-1.45248	0.231926	0.99998	1.91253	1.59989	1.86151	2.9257	0.641178	1.91848	0.209682	1.91848
FBgn0003009	ord	0.186496	0.349761	0.0515443	0.144417	0.268128	0.0979808	0.365425	-1.45235	0.090089	0.99998	1.02271	0.603394	2.17737	0.564465	0.195688	0.128041	0.168396	0.168396
FBgn0085243	CG34214	1.10101	0.941836	0.610305	0.142663	1.02142	0.376484	0.368588	-1.43992	0.171115	0.99998	1.04983	0.767065	1.44333	0.582911	0.306316	0.0169809	0.282074	0.282074
FBgn0066292	CheB42c	1.88517	6.10689	0.898472	2.10585	3.99603	1.50216	0.375914	-1.41153	0.218042	0.99998	0.908334	0.737433	4.10295	0.637561	0.0609271	0.48288	0.0524033	0.48288
FBgn0262510	CR43080	6.18106	14.6131	0.122214	7.72983	10.3971	3.92602	0.377607	-1.40504	0.277454	0.99998	2.02183	1.86163	2.96943	3.67304	1.15625	2.30941	0.0998072	2.30941
FBgn0028853	CG15263	0.698458	1.10904	0.322579	0.360621	0.903752	0.3416	0.37798	-1.40362	0.091867	0.99998	0.90899	0.539258	2.19576	0.315015	0.124512	-0.0651219	0.166287	0.166287
FBgn0008651	lbl	0.2213	0.488151	0.188344	0.0878871	0.354726	0.138116	0.389359	-1.36083	0.167709	0.99998	0.877157	0.635803	1.95639	0.432696	0.208026	0.0563167	0.19622	0.19622
FBgn0034276	Sardh	0.326277	0.211883	0.114227	0.106829	0.26908	0.110528	0.410763	-1.28362	0.110017	0.99998	0.833844	0.521767	2.24155	0.25831	0.111081	-0.0712648	0.161159	0.161159
FBgn0043791	CG8147	0.285514	0.642849	0.0860787	0.29613	0.464182	0.191104	0.411701	-1.28033	0.179595	0.99998	0.931558	0.694155	2.26555	0.610501	0.159532	0.322319	0.158543	0.322319
FBgn0266178	pre-mod(mdg4)-B	2.24967	1.88774	0.93601	0.769115	2.0687	0.852563	0.412124	-1.27885	0.482621	0.99998	0.897336	1.27809	4.48309	0.277362	1.58998	-1.57655	0.0435266	0.0435266
FBgn0040074	retinin	0.574358	0.892323	0.397583	0.223304	0.733341	0.310443	0.423328	-1.24015	0.192433	0.99998	0.810906	0.622139	1.8399	0.29155	0.17417	-0.0656283	0.212887	0.212887
FBgn0040345	CG3708	0.37373	0.360623	0.124148	0.194647	0.367176	0.159397	0.434116	-1.20385	0.216872	0.99998	0.797797	0.646048	1.83182	0.238846	0.20328	-0.16325	0.214099	0.214099
FBgn0261805	CG42751	3.51708	4.48705	1.2141	2.27013	4.00206	1.74212	0.435304	-1.1999	0.0933292	0.99998	0.842191	0.501874	2.40094	0.30649	0.107227	-0.00213551	0.14465	0.14465
FBgn0040098	lectin-29Ca	0.506062	0.567587	0.467455	0	0.536825	0.233727	0.435388	-1.19962	0.260435	0.99998	1.33989	1.19062	1.16529	1.54349	0.135499	1.28209	0.344542	1.28209
FBgn0038715	CG7333	0.253408	0.603075	0.210678	0.163915	0.428242	0.187296	0.437362	-1.1931	0.209689	0.99998	0.716911	0.571507	2.10013	0.301638	0.149027	0.04645	0.177593	0.177593
FBgn0031033	CG14219	0.59843	1.21316	0.26981	0.527549	0.905794	0.39868	0.440144	-1.18395	0.0972021	0.99998	0.809081	0.487818	3.15436	0.376848	0.0544944	0.183472	0.088975	0.183472
FBgn0260437	CR42532	1.55358	2.5233	0.378719	1.42824	2.03844	0.903478	0.44322	-1.1739	0.164514	0.99998	0.915897	0.658896	1.94297	0.554621	0.236079	0.176418	0.198064	0.198064
FBgn0000206	boss	0.0819263	0.112084	0.0362138	0.0508611	0.0970053	0.0435374	0.448815	-1.15581	0.352277	0.99998	0.711085	0.764458	1.39702	0.198069	0.292804	-0.248522	0.291592	0.291592
FBgn0014019	Rh5	0.43798	0.437653	0.222123	0.173137	0.437816	0.19763	0.4514	-1.14752	0.176122	0.99998	0.761936	0.563231	2.0449	0.201508	0.13272	-0.120731	0.184509	0.184509
FBgn0038486	CG5265	0.144355	0.424604	0.133138	0.124382	0.284479	0.12876	0.452616	-1.14364	0.275078	0.99998	0.631277	0.578387	1.97395	0.317399	0.140699	0.136145	0.193833	0.193833
FBgn0262100	CG42853	1.24713	1.23184	0.654238	0.473755	1.23949	0.563997	0.455024	-1.13599	0.110614	0.99998	0.786487	0.49296	2.47846	0.220223	0.105688	-0.0846352	0.137322	0.137322
FBgn0032522	CG16848	0.330211	0.320495	0.0521226	0.244107	0.325353	0.148115	0.455243	-1.13529	0.218995	0.99998	0.894674	0.727847	1.45881	0.524157	0.250796	0.135218	0.278965	0.278965
FBgn0033953	CG12861	0.546714	0.474745	0.110089	0.360464	0.51073	0.235276	0.460667	-1.1182	0.196336	0.99998	0.856518	0.662909	1.84769	0.427839	0.227723	0.0472243	0.211726	0.211726
FBgn0053300	Muc30E	0.0378228	0.154268	0.0105261	0.0782578	0.0960454	0.0443919	0.462197	-1.11342	0.432487	0.99998	0.841234	1.07171	1.64843	1.0016	0.288007	0.86056	0.243703	0.86056
FBgn0037003	CG18281	0.266832	0.226436	0	0.230118	0.246634	0.115059	0.466518	-1.09999	0.292245	0.99998	1.36594	1.29693	1.28528	1.74328	0.313237	1.36879	0.315975	1.36879
FBgn0052681	CG32681	0.108968	0.203027	0.0329166	0.112638	0.155997	0.0727772	0.466528	-1.09996	0.192725	0.99998	0.842574	0.646859	2.22105	0.515595	0.151294	0.267133	0.163432	0.267133
FBgn0039818	CG11318	1.12365	1.48454	0.321177	0.899983	1.30409	0.61058	0.468203	-1.09479	0.0994305	0.99998	0.877831	0.532787	3.73091	0.446104	0.027471	0.256391	0.0636482	0.256391
FBgn0260238	CG42512	0.623068	0.770769	0.1718	0.481704	0.696919	0.326752	0.468852	-1.09279	0.228871	0.99998	0.828432	0.688483	2.26859	0.386484	0.315794	-0.0792184	0.158214	0.158214
FBgn0263846	CG43707	0.235319	0.189413	0.10314	0.0963772	0.212366	0.0997586	0.469748	-1.09004	0.233742	0.99998	0.741679	0.622855	3.07537	0.190137	0.294535	-0.284373	0.0934131	0.0934131
FBgn0029082	hbs	0.069045	0.0824551	0.0108401	0.0606645	0.0757501	0.0357523	0.471977	-1.08321	0.199491	0.99998	0.911332	0.710312	1.55158	0.611892	0.243461	0.259114	0.261082	0.261082
FBgn0035057	CG3880	0.204293	0.326776	0.0751563	0.176092	0.265534	0.125624	0.4731	-1.07978	0.318569	0.99998	0.727393	0.729287	1.62904	0.301237	0.284779	-0.0974725	0.247081	0.247081
FBgn0032088	CG13102	21.3769	39.3451	8.57392	20.1879	30.361	14.3809	0.473665	-1.07806	0.135609	0.99998	0.801849	0.537308	5.92728	0.406787	0.00829204	0.280408	0.0196766	0.280408
FBgn0054031	CG34031	0.383467	1.79393	0.636485	0.395469	1.0887	0.515977	0.47394	-1.07722	0.515795	0.99998	0.501643	0.771946	1.89299	0.481149	0.16174	0.434161	0.205107	0.434161
FBgn0050361	mtt	0.149045	0.10141	0.0548018	0.064025	0.125227	0.0594134	0.474445	-1.07569	0.178715	0.99998	0.699199	0.519958	2.38474	0.186832	0.124119	-0.0883113	0.146237	0.146237
FBgn0034221	CG10764	0.367836	1.08204	0.589431	0.103401	0.724941	0.346416	0.477854	-1.06536	0.356535	0.99998	0.889389	0.964643	2.42774	0.884029	0.134868	0.795669	0.142067	0.795669
FBgn0040392	CG14050	0.96739	0.493586	0.200053	0.499639	0.730488	0.349846	0.478921	-1.06214	0.200266	0.99998	0.745832	0.58232	2.24957	0.369865	0.178818	0.0978462	0.160279	0.160279
FBgn0031751	CG9016	0.260103	0.944796	0.57712	0	0.602449	0.28856	0.478978	-1.06197	0.404279	0.99998	1.17345	1.407	1.16735	1.77877	0.174679	1.80498	0.344028	1.80498
FBgn0043825	CG18284	0.265205	0.585512	0.181847	0.226172	0.425358	0.204009	0.479618	-1.06004	0.337144	0.99998	0.637806	0.664504	2.02344	0.244152	0.254289	-0.0914593	0.187276	0.187276
FBgn0262598	mtsh	0.228146	1.02575	0.3007	0.30307	0.626947	0.301885	0.481516	-1.05435	0.521754	0.99998	0.478588	0.747041	2.83295	0.448396	0.0796724	0.478399	0.108854	0.478399
FBgn0033579	CG13229	0.342993	0.561538	0.227912	0.207755	0.452265	0.217834	0.48165	-1.05394	0.163554	0.99998	0.691771	0.496527	2.56062	0.20391	0.116522	-0.0499315	0.130017	0.130017
FBgn0013467	igl	0.296268	0.68271	0.261605	0.213427	0.489489	0.237516	0.485233	-1.04325	0.200299	0.99998	0.637305	0.497623	2.66588	0.261018	0.126321	0.0621273	0.121307	0.121307
FBgn0010399	Nmdar1	0.0552814	0.0907995	0.0366265	0.0343063	0.0730404	0.0354664	0.485572	-1.04224	0.367214	0.99998	0.628442	0.696949	1.52327	0.170042	0.219331	-0.161738	0.266406	0.266406
FBgn0051642	CG31642	0.179657	0.596491	0.0850798	0.291811	0.388074	0.188445	0.485591	-1.04219	0.396084	0.99998	0.691331	0.814639	2.14543	0.601737	0.181721	0.481916	0.172133	0.481916
FBgn0051296	CG31296	0.353023	0.41758	0.156651	0.219583	0.385302	0.188117	0.488233	-1.03436	0.391854	0.99998	0.654254	0.764084	1.60413	0.160832	0.33233	-0.305106	0.251494	0.251494
FBgn0058005	CR40005	6.0922	0.928316	3.43874	0	3.51026	1.71937	0.489813	-1.0297	0.42119	0.99998	2.0489	2.54724	2.71194	5.72496	1.62689	4.86156	0.117713	4.86156
FBgn0053861	His1:CG33861	4.78488	5.03718	2.87343	1.97314	4.91103	2.42328	0.493437	-1.01906	0.388668	0.99998	0.732124	0.849296	4.00208	0.201433	0.666157	-0.632011	0.0551473	0.0551473
FBgn0039596	CG10000	0.2215	0.32897	0.0613278	0.210557	0.275235	0.135943	0.493914	-1.01767	0.175519	0.99998	0.8145	0.601249	2.20702	0.462136	0.150235	0.211265	0.165009	0.211265
FBgn0260758	CG42556	0.588108	0.0570608	0.232218	0.0866083	0.322584	0.159413	0.494175	-1.0169	0.788728	0.99998	0.29064	1.08463	1.41386	0.812438	0.292832	0.883588	0.288093	0.883588
FBgn0033133	Tsp42Ek	0.625085	0.68053	0.261537	0.385593	0.652807	0.323565	0.495651	-1.0126	0.224891	0.99998	0.685869	0.565141	2.09403	0.181892	0.141042	-0.103412	0.178342	0.178342
FBgn0013278	Hsp70Bb	2.17267	0.765843	0.539892	0.918113	1.46925	0.729002	0.496172	-1.01109	0.722794	0.99998	0.610263	1.72037	3.74457	0.342329	2.89651	-2.56923	0.0631757	0.0631757
FBgn0263750	CG43675	0.905151	2.4272	0.892782	0.763075	1.66617	0.827928	0.496904	-1.00896	0.241917	0.99998	0.592039	0.505926	3.60946	0.287478	0.0931176	0.162844	0.068082	0.162844
FBgn0001263	inaD	0.18751	0.257114	0.0920279	0.129295	0.222312	0.110661	0.497775	-1.00643	0.276855	0.99998	0.659923	0.606875	1.97804	0.178863	0.175016	-0.12447	0.193281	0.193281
FBgn0032192	CG5731	0.226697	0.262124	0.143545	0.100001	0.244411	0.121773	0.49823	-1.00512	0.361844	0.99998	0.656737	0.72022	1.66271	0.163467	0.27747	-0.247922	0.241247	0.241247
FBgn0015574	alpha-Est6	0.137764	0.339753	0.152805	0.0855116	0.238759	0.119158	0.499075	-1.00267	0.388206	0.99998	0.595225	0.689816	1.73206	0.283378	0.246155	0.00176552	0.229691	0.229691
FBgn0032266	CG18302	0.498766	0.459076	0.261271	0.216951	0.478921	0.239111	0.49927	-1.00211	0.148483	0.99998	0.688245	0.476324	2.4916	0.162661	0.0907625	-0.0836113	0.136122	0.136122
FBgn0010042	GstD6	0.484892	0.545905	0.269055	0.25073	0.515399	0.259892	0.504255	-0.987774	0.415986	0.99998	0.626178	0.769824	1.52214	0.134462	0.326007	-0.320363	0.266621	0.266621
FBgn0262352	CG43050	0.332805	0.823472	0.183634	0.40009	0.578138	0.291862	0.504831	-0.986127	0.300183	0.99998	0.621773	0.600143	1.89789	0.344238	0.155766	0.167289	0.204405	0.204405
FBgn0037824	CG14684	1.81456	2.70778	1.09485	1.19027	2.26117	1.14256	0.505296	-0.984799	0.224282	0.99998	0.638263	0.525224	2.21489	0.164778	0.111737	-0.0682596	0.164123	0.164123
FBgn0051065	ppk31	0.688523	0.992922	0.537683	0.317468	0.840723	0.427576	0.508581	-0.975451	0.141317	0.99998	0.677007	0.460266	2.54969	0.21583	0.0808826	0.0136923	0.130962	0.130962
FBgn0085237	CG34208	1.77427	2.42251	0.836197	1.30489	2.09839	1.07054	0.510173	-0.97094	0.336121	0.99998	0.630737	0.655749	1.74829	0.175834	0.202934	-0.138098	0.227073	0.227073
FBgn0038202	CG12402	0.30281	0.348021	0.0670538	0.265801	0.325416	0.166427	0.51143	-0.967391	0.191661	0.99998	0.856876	0.656268	2.56281	0.53187	0.0879688	0.342718	0.129828	0.342718
FBgn0037292	CG2022	1.64989	1.64989	0.773303	0.919419	1.64989	0.846361	0.512981	-0.963024	0.13241	0.99998	0.664724	0.441775	2.8413	0.152607	0.0868915	-0.0789105	0.108273	0.108273
FBgn0003313	sala	0.45234	0.724357	0.257717	0.349452	0.588349	0.303585	0.515994	-0.954573	0.249539	0.99998	0.621829	0.54003	2.1051	0.181891	0.114648	-0.0351469	0.176985	0.176985
FBgn0261856	CR42785	3.31096	1.08552	0.658165	1.61647	2.19824	1.13732	0.517376	-0.950715	0.60485	0.99998	0.577153	1.1154	1.94276	0.399445	1.04603	-0.613419	0.198094	0.198094
FBgn0051292	CR31292	17.6217	11.9119	7.39097	7.90669	14.7668	7.64883	0.517975	-0.949047	0.121516	0.99998	0.645935	0.417151	3.80701	0.161261	0.112937	-0.079661	0.0610777	0.0610777
FBgn0036796	CG18231	0.304722	1.07272	0.168436	0.547672	0.688719	0.358054	0.519884	-0.94374	0.462415	0.99998	0.616063	0.838323	2.34862	0.595035	0.140261	0.562524	0.149848	0.562524
FBgn0267104	CG45544	1.04731	0.807377	0.425405	0.539059	0.927346	0.482232	0.520013	-0.94338	0.264049	0.99998	0.627589	0.561916	2.12606	0.147525	0.141306	-0.116952	0.174444	0.174444
FBgn0262985	CG43293	0.415595	2.51538	1.0463	0.485578	1.46549	0.765937	0.522651	-0.936081	0.703869	0.99998	0.343929	0.904832	1.60479	0.585243	0.274831	0.54389	0.251376	0.54389
FBgn0026756	Ugt37a1	0.626635	0.71937	0.330912	0.374982	0.673003	0.352947	0.524437	-0.93116	0.181529	0.99998	0.637505	0.477153	2.6206	0.142847	0.102708	-0.091644	0.124967	0.124967
FBgn0034827	Klp59D	0.0574805	0.131527	0	0.099165	0.0945039	0.0495825	0.524661	-0.930543	0.385901	0.99998	1.05994	1.22244	0.999787	1.37073	0.15552	1.33883	0.388409	1.33883
FBgn0034580	Cht8	0.319486	0.243632	0.039383	0.258109	0.281559	0.148746	0.528294	-0.920586	0.273933	0.99998	0.85792	0.784168	1.59452	0.655289	0.259849	0.355071	0.25322	0.355071
FBgn0052686	CG32686	0.17726	0.223753	0.0453171	0.166782	0.200506	0.10605	0.528909	-0.918908	0.201086	0.99998	0.782367	0.611959	2.23097	0.453695	0.189204	0.18529	0.162328	0.18529
FBgn0036849	CG14079	0.598825	0.599201	0.181725	0.452826	0.599013	0.317276	0.529664	-0.916852	0.242653	0.99998	0.690051	0.590605	1.99428	0.274256	0.157706	0.0155935	0.191109	0.191109
FBgn0030684	CG8260	0.333846	0.504923	0.14499	0.300663	0.419384	0.222827	0.531318	-0.912352	0.320147	0.99998	0.63643	0.640172	1.90455	0.239589	0.206366	-0.0495037	0.203454	0.203454
FBgn0039398	CG14540	0.154407	0.239857	0.0729704	0.136569	0.197132	0.10477	0.53147	-0.91194	0.354662	0.99998	0.61115	0.660286	1.82145	0.210424	0.220312	-0.0914275	0.215665	0.215665
FBgn0050484	CG30484	0.15937	0.149899	0	0.164464	0.154635	0.0822322	0.531783	-0.911089	0.332255	0.99998	1.43937	1.48452	1.51103	2.1598	0.0804556	2.12336	0.268745	2.12336
FBgn0260469	CR14578	0.64691	1.22988	0	1.00782	0.938393	0.503908	0.53699	-0.897033	0.358126	0.99998	1.59809	1.73906	1.81584	2.86751	1.4752	1.54911	0.216517	1.54911
FBgn0259239	CG42337	0.0884582	0.188664	0.0836142	0.0652021	0.138561	0.0744082	0.537007	-0.896988	0.368934	0.99998	0.524039	0.583256	1.86642	0.189281	0.131226	0.0153872	0.208962	0.208962
FBgn0259918	inaF-B	0.29993	0.345491	0.348791	0	0.322711	0.174395	0.540407	-0.887881	0.332742	0.99998	1.75628	1.8132	1.99621	3.21998	0.871933	2.41577	0.190853	2.41577
FBgn0038730	CG6300	0.553742	0.603334	0.147464	0.479398	0.578538	0.313431	0.541763	-0.884266	0.386831	0.99998	0.746754	0.862921	2.45586	0.392685	0.60522	-0.295012	0.139413	0.139413
FBgn0085407	Pvf3	0.374037	0.252243	0.104852	0.234733	0.31314	0.169792	0.542225	-0.883037	0.156621	0.99998	0.657787	0.464366	2.62295	0.264648	0.0908609	0.0897695	0.124775	0.124775
FBgn0264478	CG43886	2.78985	5.07885	2.04529	2.23418	3.93435	2.13974	0.54386	-0.878693	0.31733	0.99998	0.543301	0.543323	2.1674	0.159162	0.125647	-0.0344916	0.169553	0.169553
FBgn0052201	CG32201	0.551559	0.74368	0.179086	0.535724	0.647619	0.357405	0.551874	-0.857588	0.195559	0.99998	0.707271	0.546448	2.55876	0.365814	0.0787029	0.219902	0.130177	0.219902
FBgn0037724	Fst	12.0413	17.2251	4.77918	11.4279	14.6332	8.10353	0.553775	-0.852627	0.154807	0.99998	0.680754	0.478476	5.3164	0.307102	0.00546349	0.223476	0.0286953	0.223476
FBgn0032211	CG13138	0.427344	0.818656	0.189538	0.501468	0.623	0.345503	0.55458	-0.850534	0.264069	0.99998	0.642174	0.575	2.61175	0.357879	0.134942	0.195683	0.125698	0.195683
FBgn0035496	CG14990	1.19576	1.42138	0.751149	0.700558	1.30857	0.725853	0.554692	-0.85024	0.164966	0.99998	0.585458	0.421629	2.84614	0.120953	0.0698331	-0.0597844	0.107938	0.107938
FBgn0015323	VAChT	0.113263	0.129339	0.0815046	0.0532787	0.121301	0.0673916	0.555572	-0.847955	0.217055	0.99998	0.596915	0.483568	2.43381	0.148465	0.0923489	-0.0478058	0.141489	0.141489
FBgn0033054	CG14591	0.542471	0.368338	0.21962	0.286913	0.455405	0.253267	0.556136	-0.846491	0.270773	0.99998	0.574324	0.521504	2.30432	0.138115	0.11755	-0.0753025	0.154416	0.154416
FBgn0050355	CG30355	1.04577	1.769	0.671698	0.900244	1.40739	0.785971	0.558461	-0.840471	0.260613	0.99998	0.54918	0.488184	2.40923	0.162572	0.0944783	-0.00141914	0.143845	0.143845
FBgn0053469	CG33469	1.7244	2.13137	0.78682	1.36756	1.92789	1.07719	0.558741	-0.839747	0.230133	0.99998	0.604072	0.503386	2.36917	0.177684	0.105616	-0.0215412	0.147782	0.147782
FBgn0034010	CG8157	0.39554	2.18954	0.218675	1.23044	1.29254	0.724555	0.560566	-0.835044	0.639261	0.99998	0.519358	1.10801	1.86807	0.908363	0.44452	0.783159	0.20872	0.783159
FBgn0260766	CG42564	0.215957	0.253279	0.136498	0.127771	0.234618	0.132134	0.563189	-0.828309	0.411771	0.99998	0.532379	0.648625	1.72489	0.0997296	0.189857	-0.181976	0.230857	0.230857
FBgn0028949	CG15254	1.55593	1.47911	0.429422	1.28437	1.51752	0.856898	0.564669	-0.824523	0.184215	0.99998	0.693317	0.522121	2.57946	0.34197	0.0928427	0.179767	0.128406	0.179767
FBgn0053995	CG33995	2.85097	1.5463	1.2932	1.19878	2.19863	1.24599	0.566712	-0.819314	0.183795	0.99998	0.531807	0.400108	4.23473	0.150262	0.110996	-0.0270127	0.0490898	0.0490898
FBgn0037035	CG10589	0.124036	0.504205	0.228735	0.127834	0.31412	0.178285	0.567569	-0.817133	0.594559	0.99998	0.372418	0.699716	1.62065	0.372633	0.23869	0.250913	0.248558	0.250913
FBgn0053340	CG33340	0.224886	0.617437	0.199104	0.279549	0.421162	0.239327	0.568254	-0.815393	0.501464	0.99998	0.439049	0.653165	1.86068	0.235355	0.216821	0.0398304	0.209803	0.209803
FBgn0034515	CG13428	2.00505	2.16236	0.987042	1.38361	2.08371	1.18533	0.568855	-0.813868	0.322687	0.99998	0.55041	0.556559	2.08831	0.119234	0.130709	-0.103334	0.179048	0.179048
FBgn0034136	DAT	0.288579	0.345166	0.150144	0.21039	0.316872	0.180267	0.568896	-0.813763	0.198925	0.99998	0.567355	0.441651	2.56767	0.132631	0.0656448	-0.0276444	0.129411	0.129411
FBgn0013751	Awh	0.231474	0.237517	0.0547671	0.212131	0.234496	0.133449	0.56909	-0.813272	0.279301	0.99998	0.700115	0.647121	1.84617	0.402452	0.206814	0.151783	0.211951	0.211951
FBgn0030078	CG10970	0.756359	1.70594	0.750375	0.673966	1.23115	0.712171	0.578461	-0.789708	0.26658	0.99998	0.472765	0.425542	2.8044	0.191695	0.0702154	0.105575	0.11087	0.11087
FBgn0032375	CG14932	0.683617	0.737503	0.354285	0.469476	0.71056	0.411881	0.579656	-0.786731	0.420545	0.99998	0.524335	0.650963	1.90152	0.105052	0.219867	-0.199752	0.203886	0.203886
FBgn0250908	beat-VII	0.149164	0.290862	0.128072	0.128323	0.220013	0.128198	0.582682	-0.77922	0.223243	0.99998	0.490529	0.40275	2.90325	0.159429	0.0581322	0.0607017	0.104075	0.104075
FBgn0036057	CG14164	0.813507	0.487617	0.389778	0.369653	0.650562	0.379715	0.583673	-0.776769	0.354749	0.99998	0.494668	0.534536	2.09129	0.114945	0.107048	-0.0569787	0.17868	0.17868
FBgn0033954	CG12860	0.402956	0.427899	0.346167	0.13902	0.415427	0.242593	0.583961	-0.776056	0.359524	0.99998	0.591745	0.645818	1.88511	0.226726	0.210839	-0.0458314	0.206242	0.206242
FBgn0025837	CG17636	0.850884	2.29431	0.588174	1.24864	1.5726	0.918406	0.584005	-0.775947	0.428947	0.99998	0.497356	0.628772	3.66903	0.346023	0.0280723	0.367282	0.0658545	0.367282
FBgn0000459	disco	0.23129	0.220281	0.113423	0.151587	0.225785	0.132505	0.586863	-0.768905	0.283886	0.99998	0.535073	0.499308	2.37035	0.109893	0.101644	-0.0799563	0.147664	0.147664
FBgn0034095	CG15701	0.168026	0.193527	0.155349	0.0581961	0.180776	0.106773	0.590634	-0.759663	0.265176	0.99998	0.606632	0.544436	2.19604	0.260369	0.130156	0.0763958	0.166254	0.166254
FBgn0037902	CG5281	0.784562	0.414509	0.333581	0.375051	0.599535	0.354316	0.590984	-0.758809	0.298252	0.99998	0.472441	0.454188	2.62574	0.136905	0.0817404	0.0120167	0.124546	0.124546
FBgn0262102	CG42855	1.26433	1.36542	0.758005	0.801289	1.31488	0.779647	0.592943	-0.754035	0.314268	0.99998	0.517549	0.514305	2.68874	0.091928	0.145002	-0.141039	0.119507	0.119507
FBgn0038612	cona	0.886261	1.09957	0.491486	0.686746	0.992913	0.589116	0.59332	-0.753117	0.312279	0.99998	0.520085	0.514705	2.27341	0.11744	0.107226	-0.0663104	0.157695	0.157695
FBgn0036984	CG13248	0.195898	0.218977	0.0988904	0.147753	0.207437	0.123322	0.594502	-0.750247	0.338237	0.99998	0.520892	0.543925	2.13509	0.117539	0.122492	-0.0818488	0.173363	0.173363
FBgn0050480	CG30480	0.496275	0.700583	0.202925	0.510321	0.598429	0.356623	0.595933	-0.746779	0.216113	0.99998	0.607934	0.491486	3.22868	0.284234	0.0465166	0.195042	0.0850397	0.195042
FBgn0053346	CG33346	9.53635	14.089	5.2339	8.87496	11.8127	7.05443	0.597192	-0.743734	0.111459	0.99998	0.54821	0.344424	4.98285	0.179263	0.00808615	0.110542	0.0341575	0.110542
FBgn0038753	CG4459	0.752228	0.998749	0.295794	0.754205	0.875489	0.524999	0.599664	-0.737773	0.21115	0.99998	0.604489	0.483433	3.18222	0.277607	0.0472906	0.186417	0.0874729	0.186417
FBgn0260429	CG42524	0.220944	0.298985	0.14323	0.170409	0.259965	0.15682	0.603234	-0.72921	0.413717	0.99998	0.475839	0.582158	2.00523	0.0970732	0.149249	-0.116851	0.189659	0.189659
FBgn0050049	CG30049	0.959848	1.4033	0.511854	0.914047	1.18157	0.712951	0.603391	-0.728835	0.131384	0.99998	0.538955	0.357239	3.77901	0.181904	0.0230442	0.104576	0.0620056	0.104576
FBgn0034082	CG10734	0.577556	0.661048	0.409722	0.339287	0.619302	0.374505	0.604721	-0.725659	0.31644	0.99998	0.501885	0.500983	2.39842	0.0936354	0.106088	-0.0915796	0.144896	0.144896
FBgn0050398	CG30398	0.539212	0.516513	0.416028	0.223266	0.527863	0.319647	0.60555	-0.723681	0.372765	0.99998	0.517119	0.580181	1.97216	0.1414	0.142535	-0.0641415	0.194075	0.194075
FBgn0015831	Rtnl2	0.327835	0.710102	0.290699	0.33819	0.518968	0.314444	0.605902	-0.722843	0.542921	0.99998	0.415585	0.683076	1.77573	0.15509	0.243873	-0.0975931	0.22272	0.22272
FBgn0033696	Cyp6g2	0.298956	0.443637	0.220264	0.231967	0.371297	0.226116	0.60899	-0.71551	0.356694	0.99998	0.466975	0.506655	2.38078	0.10014	0.110071	-0.0688931	0.146628	0.146628
FBgn0032869	CG17470	0.18617	0.59349	0.412059	0.0641921	0.38983	0.238126	0.610845	-0.711122	0.524459	0.99998	0.585382	0.919708	1.39457	0.678133	0.262516	0.583347	0.292104	0.583347
FBgn0051054	CR31054	6.61679	4.99734	3.27406	3.84571	5.80707	3.55988	0.613026	-0.705981	0.556681	0.99998	0.486322	0.827391	3.38426	0.0947032	0.607075	-0.583275	0.0775005	0.0775005
FBgn0040256	Ugt86Dd	25.6601	33.6727	13.3421	23.0365	29.6664	18.1893	0.613129	-0.705738	0.0909598	0.99998	0.532738	0.315163	6.43756	0.160822	0.00175411	0.0975736	0.0145516	0.0975736
FBgn0042207	CG18530	0.724051	0.619221	0.450827	0.375063	0.671636	0.412945	0.614835	-0.701729	0.349612	0.99998	0.478297	0.51136	2.38662	0.0834772	0.115438	-0.104606	0.146052	0.146052
FBgn0039092	CG16723	0.361814	0.700281	0.200414	0.453908	0.531047	0.327161	0.616068	-0.698839	0.327598	0.99998	0.508993	0.519931	2.64376	0.266577	0.0980922	0.172237	0.123079	0.172237
FBgn0085475	CG34446	3.34207	4.56312	3.00699	1.87697	3.9526	2.44198	0.617816	-0.694752	0.376557	0.99998	0.477892	0.540445	2.25303	0.124453	0.13218	-0.0596915	0.159901	0.159901
FBgn0038366	CG4576	0.367022	0.195011	0.157404	0.189894	0.281016	0.173649	0.617932	-0.694479	0.411186	0.99998	0.427836	0.520604	2.29872	0.123114	0.116024	-0.0228742	0.155004	0.155004
FBgn0039673	CG7568	0.751107	0.878459	0.578861	0.428634	0.814783	0.503748	0.61826	-0.693714	0.228583	0.99998	0.488974	0.406119	2.95874	0.098513	0.0644511	-0.0362293	0.100482	0.100482
FBgn0003719	tld	0.441081	0.642487	0.260291	0.409962	0.541784	0.335127	0.618562	-0.693011	0.159545	0.99998	0.49159	0.349488	3.25443	0.141154	0.0384134	0.0524873	0.0837282	0.0837282
FBgn0034286	dpr13	0.116287	0.112221	0.0730723	0.0683967	0.114254	0.0707345	0.619099	-0.691758	0.49198	0.99998	0.448363	0.652484	1.71075	0.0674269	0.192559	-0.191933	0.233176	0.233176
FBgn0035481	CG12605	0.0794466	0.0797253	0.0398155	0.0594731	0.0795859	0.0496443	0.623783	-0.680885	0.512276	0.99998	0.440623	0.672402	1.39261	0.0850888	0.159607	-0.129048	0.292517	0.292517
FBgn0052783	CG32783	0.772284	0.45497	0.356322	0.409778	0.613627	0.38305	0.624239	-0.67983	0.820106	0.99998	0.446444	1.96318	3.34	0.110715	3.77452	-3.70811	0.0795535	0.0795535
FBgn0051189	CG31189	1.38077	2.28475	1.02122	1.26866	1.83276	1.14494	0.624706	-0.67875	0.27085	0.99998	0.451349	0.409904	2.84069	0.122121	0.0597059	0.0216183	0.108315	0.108315
FBgn0037684	CG8129	14.0353	25.5368	7.89308	16.8355	19.7861	12.3643	0.624897	-0.678309	0.305898	0.99998	0.505658	0.49387	5.94049	0.247835	0.00249821	0.24141	0.0195091	0.24141
FBgn0054010	CG34010	2.55378	2.71503	1.37601	1.92008	2.6344	1.64805	0.625586	-0.676719	0.169292	0.99998	0.493681	0.359176	3.19781	0.102061	0.0423606	-0.0111298	0.0866467	0.0866467
FBgn0038290	CG6912	1.72631	2.81646	1.40748	1.43745	2.27139	1.42247	0.626254	-0.675179	0.126486	0.99998	0.446812	0.292396	3.75553	0.110173	0.0226955	0.0427427	0.0627997	0.0627997
FBgn0039307	CR13656	1.02463	2.23497	0.940974	1.10496	1.6298	1.02297	0.627662	-0.67194	0.318885	0.99998	0.407476	0.408804	3.23818	0.166759	0.0401469	0.126974	0.0845527	0.126974
FBgn0051820	CG31820	0.798551	2.23873	0.880875	1.02658	1.51864	0.953726	0.628014	-0.671132	0.612126	0.99998	0.330332	0.651488	1.68534	0.198967	0.187028	0.0568637	0.237409	0.237409
FBgn0085599	CG41284	6.68306	8.26052	3.82421	5.59838	7.47179	4.71129	0.630544	-0.665331	0.130045	0.99998	0.492714	0.325455	4.41037	0.117166	0.0608456	-0.00647967	0.0450754	0.0450754
FBgn0028993	scro	1.85607	2.37915	1.34449	1.33015	2.11761	1.33732	0.631522	-0.663095	0.118066	0.99998	0.469129	0.300157	3.77004	0.0873177	0.0277871	-0.00685144	0.0623073	0.0623073
FBgn0052225	CG32225	0.247923	0.791642	0.274325	0.384956	0.519782	0.329641	0.63419	-0.657014	0.593347	0.99998	0.312197	0.584647	2.16947	0.260364	0.151525	0.190288	0.169313	0.190288
FBgn0053548	msta	0.819578	1.61345	0.503288	1.04009	1.21651	0.771687	0.634343	-0.656665	0.35484	0.99998	0.461624	0.498923	3.35205	0.236981	0.120338	0.128586	0.0789876	0.128586
FBgn0083936	Acp54A1	3.00134	4.09789	1.4145	3.09027	3.54961	2.25238	0.634544	-0.656208	0.464597	0.99998	0.476656	0.651795	1.82533	0.175844	0.209759	-0.0595932	0.215077	0.215077
FBgn0033061	CG14590	0.573673	0.932786	0.392106	0.56459	0.753229	0.478348	0.635063	-0.655028	0.261219	0.99998	0.442362	0.39373	2.98293	0.128942	0.0560609	0.0395097	0.0989627	0.0989627
FBgn0035975	PGRP-LA	6.8102	8.51598	3.56288	6.17128	7.66309	4.86708	0.635132	-0.654871	0.103884	0.99998	0.496432	0.30525	5.06412	0.144267	0.00902792	0.0841497	0.0327853	0.0841497
FBgn0031571	CG3921	1.84313	2.34669	0.746602	1.91463	2.09491	1.33062	0.635166	-0.654795	0.249275	0.99998	0.569039	0.493909	5.67101	0.270566	0.00368455	0.240262	0.0232304	0.240262
FBgn0031646	CG2837	0.647825	0.882883	0.378462	0.594664	0.765354	0.486563	0.635735	-0.653502	0.372021	0.99998	0.458286	0.513374	2.36178	0.118815	0.115032	-0.0418223	0.148521	0.148521
FBgn0035280	Cpr62Bb	0.456954	0.528301	0.289029	0.337584	0.492628	0.313306	0.63599	-0.652924	0.505384	0.99998	0.423207	0.635405	1.8021	0.0671709	0.185118	-0.173914	0.218621	0.218621
FBgn0033888	CG18568	0.136129	0.51002	0.113148	0.298449	0.323075	0.205798	0.636999	-0.650636	0.666417	0.99998	0.332798	0.772027	1.7601	0.434269	0.214944	0.381081	0.225188	0.381081
FBgn0013972	Gycalpha99B	0.213809	0.374909	0.193575	0.181493	0.294359	0.187534	0.637092	-0.650427	0.392452	0.99998	0.405942	0.474686	2.4058	0.107043	0.0811498	-0.00297927	0.144177	0.144177
FBgn0035968	Slc45-1	3.69094	5.07858	2.15288	3.44055	4.38476	2.79672	0.637827	-0.648764	0.106566	0.99998	0.477823	0.296081	5.07935	0.134548	0.00751013	0.0801539	0.0325314	0.0801539
FBgn0013323	Ptth	0.389806	1.64547	0.432262	0.86812	1.01764	0.650191	0.63892	-0.646293	0.727266	0.99998	0.268964	0.771191	2.1369	0.420604	0.10649	0.488246	0.173147	0.488246
FBgn0037697	GstZ2	2.98006	4.41003	2.19872	2.52613	3.69504	2.36242	0.639349	-0.645324	0.103066	0.99998	0.44189	0.27107	3.96544	0.0973352	0.017285	0.0310843	0.0561941	0.0561941
FBgn0030763	CG9782	0.584348	0.377772	0.152422	0.462855	0.48106	0.307638	0.639501	-0.644982	0.357566	0.99998	0.543352	0.590592	2.27664	0.306303	0.191449	0.12039	0.157349	0.157349
FBgn0037654	CG11983	1.96406	2.04785	1.48485	1.08181	2.00596	1.28333	0.639758	-0.644401	0.111839	0.99998	0.469143	0.295062	3.83394	0.0892675	0.0268575	-0.00300398	0.060204	0.060204
FBgn0031918	CG6055	1.34085	2.49362	1.00739	1.44709	1.91723	1.22724	0.640109	-0.643612	0.255759	0.99998	0.417227	0.367124	3.26545	0.147879	0.0389114	0.0958687	0.0831747	0.0958687
FBgn0035813	CG8492	0.137114	0.108729	0.0630777	0.0944716	0.122921	0.0787747	0.640855	-0.641929	0.45738	0.99998	0.442772	0.595791	2.09603	0.0957637	0.176872	-0.13125	0.178095	0.178095
FBgn0053481	dpr7	0.293826	0.920331	0.324083	0.454074	0.607079	0.389079	0.640903	-0.641821	0.594461	0.99998	0.313475	0.588815	2.26099	0.263891	0.135453	0.21125	0.159035	0.21125
FBgn0039308	CG11889	3.11019	3.57861	1.45533	2.85197	3.3444	2.15365	0.643956	-0.634965	0.148319	0.99998	0.505877	0.349968	4.57311	0.166956	0.0751619	0.0473156	0.0416877	0.0473156
FBgn0262843	CG43207	0.714191	2.21026	0.397667	1.48571	1.46222	0.94169	0.644013	-0.634839	0.569159	0.99998	0.448888	0.788505	1.70613	0.48166	0.27419	0.34755	0.233941	0.34755
FBgn0035816	CG13685	0.0836632	0.152838	0.0692355	0.0835587	0.11825	0.0763971	0.646063	-0.630254	0.623731	0.99998	0.35665	0.727012	1.51091	0.10457	0.259779	-0.166523	0.268768	0.268768
FBgn0004554	Edg91	1.05046	1.99069	0.640445	1.32468	1.52058	0.982561	0.646176	-0.630001	0.419749	0.99998	0.435283	0.53948	2.18351	0.206708	0.12335	0.0919757	0.167689	0.167689
FBgn0085732	CR40190	1.85587	2.46068	0.888448	1.90173	2.15827	1.39509	0.646391	-0.629521	0.217594	0.99998	0.509012	0.412841	3.64727	0.199989	0.0918478	0.0785895	0.0666564	0.0785895
FBgn0038733	CG11407	1.87879	2.06893	1.14256	1.40999	1.97386	1.27628	0.646589	-0.62908	0.111835	0.99998	0.450616	0.283406	3.85402	0.0782532	0.0207548	-0.00490249	0.0595643	0.0595643
FBgn0039685	Obp99b	5.62916	11.2978	6.12058	4.83168	8.4635	5.47613	0.647029	-0.628097	0.290401	0.99998	0.390602	0.369454	3.91886	0.141854	0.0203778	0.116118	0.0575673	0.116118
FBgn0035711	CG8519	0.726449	0.808878	0.376932	0.617233	0.767664	0.497083	0.647526	-0.626989	0.340723	0.99998	0.451657	0.474062	2.29603	0.107644	0.0694472	-0.0099786	0.155288	0.155288
FBgn0021767	org-1	0.538106	0.531525	0.341547	0.351097	0.534816	0.346322	0.647553	-0.626929	0.215421	0.99998	0.437277	0.352986	3.2618	0.0639648	0.0412412	-0.0408996	0.0833576	0.0833576
FBgn0038082	CG5724	6.28453	7.17089	2.25229	6.46093	6.72771	4.35661	0.647562	-0.626909	0.279858	0.99998	0.580383	0.537074	4.97806	0.304581	0.00728262	0.281166	0.0342393	0.281166
FBgn0035505	Teh2	0.309629	0.442103	0.308173	0.178928	0.375866	0.24355	0.647971	-0.625998	0.374165	0.99998	0.448296	0.504442	2.43005	0.131967	0.112614	-0.0151485	0.141847	0.141847
FBgn0003710	tipE	1.28089	2.2961	1.59296	0.726848	1.7885	1.15991	0.648537	-0.624739	0.329913	0.99998	0.477787	0.490395	4.51854	0.236419	0.0126734	0.227814	0.0427927	0.227814
FBgn0262791	CG43172	1.54175	6.79713	2.17937	3.22882	4.16944	2.70409	0.648551	-0.624709	0.777426	0.99998	0.214246	0.757924	2.60804	0.398266	0.102043	0.472405	0.126005	0.472405
FBgn0011581	Ms	1.46205	2.9669	1.39245	1.48282	2.21447	1.43764	0.649201	-0.623263	0.301352	0.99998	0.378837	0.366544	3.17426	0.137408	0.0420627	0.0922915	0.0878988	0.0922915
FBgn0053988	Mid1	0.0612269	0.0227899	0.0431104	0.0115097	0.0420084	0.02731	0.650109	-0.621246	0.549527	0.99998	0.434278	0.725648	1.4388	0.381308	0.243575	0.234088	0.282991	0.282991
FBgn0038436	Gyc-89Db	0.313332	0.383194	0.272011	0.180887	0.348263	0.226449	0.650224	-0.620991	0.310829	0.99998	0.444703	0.438786	2.68624	0.097348	0.0728305	-0.0256888	0.119703	0.119703
FBgn0053222	CR33222	1.10245	0.528867	1.06078	7.78e-05	0.81566	0.53043	0.650308	-0.620805	0.438999	0.99998	1.07652	1.39106	1.20088	1.67634	1.08508	0.849976	0.335798	0.849976
FBgn0263131	CG43373	0.214609	0.286075	0.103057	0.222912	0.250342	0.162984	0.651047	-0.619167	0.228154	0.99998	0.491349	0.407715	3.17063	0.191295	0.0476699	0.118561	0.0880937	0.118561
FBgn0042179	CG18869	2.20278	3.2345	1.55723	1.98395	2.71864	1.77059	0.651277	-0.618656	0.0886428	0.99998	0.43239	0.253958	4.26415	0.101383	0.0161073	0.0424872	0.0483876	0.0483876
FBgn0051741	CG31741	0.349617	0.135835	0.11039	0.206429	0.242726	0.15841	0.652627	-0.61567	0.545459	0.99998	0.356866	0.590271	1.95298	0.221984	0.151734	0.117565	0.196686	0.196686
FBgn0262869	Gfrl	0.1163	0.190973	0.0836821	0.117157	0.153637	0.10042	0.653618	-0.61348	0.356493	0.99998	0.408773	0.443322	2.74809	0.117346	0.0815552	0.0109163	0.114979	0.114979
FBgn0265595	CG44422	0.366733	0.708981	0.22455	0.479575	0.537857	0.352062	0.654565	-0.611393	0.379735	0.99998	0.447465	0.509418	3.3749	0.239746	0.0447748	0.214732	0.0779289	0.214732
FBgn0023090	dtr	0.460325	0.272136	0.261064	0.219404	0.366231	0.240234	0.655965	-0.60831	0.263521	0.99998	0.40173	0.359294	3.17019	0.0957069	0.0409746	0.0218923	0.0881178	0.0881178
FBgn0261853	CG42782	1.65819	4.52804	1.21565	2.84554	3.09312	2.0306	0.656489	-0.607157	0.523715	0.99998	0.459336	0.72038	2.37735	0.391859	0.37198	0.110314	0.146968	0.146968
FBgn0047095	CG33939	1.75563	3.49085	1.49629	1.94799	2.62324	1.72214	0.656496	-0.607143	0.420067	0.99998	0.374061	0.463919	2.65053	0.139147	0.0926868	0.0460726	0.122534	0.122534
FBgn0051205	CG31205	3.36667	2.48664	1.90395	1.94369	2.92666	1.92382	0.657345	-0.605278	0.180805	0.99998	0.419342	0.313344	3.52844	0.0706087	0.0269025	-0.00891322	0.071282	0.071282
FBgn0031900	CG13786	0.289079	0.326929	0.106757	0.298855	0.308004	0.202806	0.658452	-0.602849	0.341145	0.99998	0.520954	0.547275	2.22708	0.249633	0.13675	0.102003	0.16276	0.16276
FBgn0043792	CG30427	1.46097	1.56924	0.775752	1.22175	1.51511	0.99875	0.659195	-0.601223	0.137751	0.99998	0.453014	0.30522	3.64319	0.105721	0.0263514	0.0296194	0.066808	0.066808
FBgn0051617	His1:CG31617	7.15941	4.43235	4.0656	3.57907	5.79588	3.82234	0.659492	-0.600573	0.301047	0.99998	0.403305	0.389971	4.30273	0.0885881	0.104592	-0.0530369	0.0474859	0.0474859
FBgn0053813	His1:CG33813	7.15941	4.43235	4.0656	3.57907	5.79588	3.82234	0.659492	-0.600573	0.301047	0.99998	0.403305	0.389971	4.30273	0.0885881	0.104592	-0.0530369	0.0474859	0.0474859
FBgn0041160	comm2	2.39142	4.07811	1.61694	2.65154	3.23477	2.13424	0.659782	-0.599939	0.261755	0.99998	0.421736	0.375794	4.16469	0.153435	0.015584	0.125637	0.0508152	0.125637
FBgn0035954	Doc3	0.175585	0.200842	0.0967529	0.151719	0.188214	0.124236	0.66008	-0.599287	0.557101	0.99998	0.402313	0.685192	1.63408	0.0839589	0.223289	-0.178278	0.246199	0.246199
FBgn0083960	CG34124	0.0439521	0.0501415	0.0242767	0.0378398	0.0470468	0.0310583	0.660157	-0.599118	0.591312	0.99998	0.402313	0.749275	1.63408	0.0839589	0.315213	-0.270203	0.246199	0.246199
FBgn0051161	CG31161	0.443063	0.172858	0.210138	0.196522	0.307961	0.20333	0.660246	-0.598925	0.622551	0.99998	0.306788	0.623251	1.97802	0.154935	0.195158	-0.0098147	0.193284	0.193284
FBgn0267253	CG32700	0.104212	0.165826	0.0765713	0.101805	0.135019	0.0891879	0.660558	-0.598242	0.568303	0.99998	0.373905	0.655338	1.75874	0.0922922	0.204065	-0.135529	0.225403	0.225403
FBgn0039848	lox	0.249955	0.490184	0.118506	0.371033	0.37007	0.24477	0.661415	-0.596372	0.451273	0.99998	0.47934	0.636326	1.99412	0.329506	0.21378	0.165595	0.19113	0.19113
FBgn0033031	CG8245	0.489445	0.719002	0.343132	0.457597	0.604224	0.400364	0.66261	-0.593769	0.443214	0.99998	0.399379	0.520854	2.33433	0.0940846	0.119984	-0.0586094	0.151305	0.151305
FBgn0040262	Ugt36Ba	1.29158	1.30774	0.624906	1.09838	1.29966	0.861644	0.662977	-0.592969	0.179352	0.99998	0.46024	0.342758	3.40663	0.124016	0.0409938	0.0391203	0.0764896	0.0764896
FBgn0051380	CG31380	1.74396	2.37128	1.14431	1.58451	2.05762	1.36441	0.663101	-0.592699	0.177867	0.99998	0.41927	0.31118	3.59068	0.0952424	0.0280277	0.0269423	0.0688056	0.0688056
FBgn0032209	Hand	1.97385	1.94549	0.686597	1.91782	1.95967	1.30221	0.664504	-0.589649	0.288035	0.99998	0.526149	0.495225	2.60863	0.255776	0.0776146	0.167634	0.125957	0.167634
FBgn0032433	Oatp33Ea	5.58956	6.90608	2.82497	5.48038	6.24782	4.15267	0.66466	-0.589311	0.187036	0.99998	0.46783	0.354579	5.61138	0.156772	0.00382124	0.121905	0.0241237	0.121905
FBgn0039342	CG5107	267.289	408.309	157.5	292.364	337.799	224.932	0.665875	-0.586677	0.249558	0.99998	0.446601	0.387868	7.73158	0.166778	0.00050899	0.149933	0.00816314	0.149933
FBgn0052191	CG32191	0.86164	1.30822	0.608772	0.83934	1.08493	0.724056	0.667377	-0.583426	0.202825	0.99998	0.402424	0.315987	3.58168	0.103811	0.0306915	0.044053	0.0691563	0.0691563
FBgn0053057	CG33057	2.37239	1.9861	1.33568	1.57486	2.17925	1.45527	0.667785	-0.582545	0.118617	0.99998	0.416884	0.26713	4.57941	0.0665138	0.0297962	-0.0169216	0.0415622	0.0415622
FBgn0033347	CG8248	0.946577	0.373938	0.434855	0.447353	0.660257	0.441104	0.668079	-0.58191	0.529529	0.99998	0.305512	0.485924	2.49927	0.156804	0.100695	0.0878423	0.135427	0.135427
FBgn0052182	CG32182	0.286832	0.391125	0.158715	0.296802	0.338978	0.227759	0.671897	-0.573688	0.507659	0.99998	0.414571	0.62578	1.98183	0.130572	0.198829	-0.0889059	0.192772	0.192772
FBgn0262574	CG43114	30.7772	34.0932	17.8804	25.7101	32.4352	21.7952	0.671963	-0.573547	0.16002	0.99998	0.415931	0.296035	3.68067	0.0827563	0.0222055	0.0154295	0.0654314	0.0654314
FBgn0041243	Gr43a	0.324481	0.246432	0.198592	0.185922	0.285457	0.192257	0.673506	-0.570238	0.56453	0.99998	0.366563	0.636255	1.88241	0.0543353	0.198188	-0.183869	0.206633	0.206633
FBgn0024943	PIP82	0.227124	0.404634	0.225876	0.199708	0.315879	0.212792	0.67365	-0.569928	0.363408	0.99998	0.35944	0.395471	3.01996	0.102523	0.0597055	0.0294806	0.0966921	0.0966921
FBgn0031038	Tyler	0.155804	0.0712805	0.0859174	0.0670963	0.113542	0.0765068	0.673817	-0.569571	0.608623	0.99998	0.310299	0.606005	1.70042	0.120307	0.132355	-3.61036e-05	0.234888	0.234888
FBgn0010414	SerT	0.0853709	0.15644	0.0157478	0.147244	0.120906	0.0814958	0.674045	-0.569084	0.461191	0.99998	0.734918	0.997327	1.7645	0.843142	0.243051	0.75161	0.224491	0.75161
FBgn0028377	gdl-ORF39	5.17347	4.32498	3.03234	3.37237	4.74923	3.20235	0.67429	-0.56856	0.304822	0.99998	0.405468	0.395136	3.99961	0.0601988	0.100915	-0.0928189	0.0552171	0.0552171
FBgn0036836	CG11619	0.313402	0.284433	0.231196	0.172276	0.298918	0.201736	0.674888	-0.56728	0.437252	0.99998	0.397175	0.511268	2.39605	0.0649218	0.116268	-0.097759	0.145127	0.145127
FBgn0038194	Cyp6d5	81.0374	102.127	44.2602	79.5518	91.5821	61.906	0.675962	-0.564986	0.173799	0.99998	0.444091	0.326514	7.63229	0.136813	0.000583026	0.106028	0.00847047	0.106028
FBgn0038516	P5cr-2	8.3944	10.142	4.84985	7.69566	9.26819	6.27276	0.676805	-0.563189	0.0972065	0.99998	0.42642	0.257104	4.90488	0.10468	0.00936195	0.0567407	0.0355052	0.0567407
FBgn0031045	CG14212	0.242101	0.416984	0.132953	0.313482	0.329542	0.223217	0.677356	-0.562014	0.617243	0.99998	0.388126	0.776623	1.45941	0.182872	0.324297	-0.12531	0.278846	0.278846
FBgn0033395	Cyp4p2	4.26331	5.09678	2.13806	4.21322	4.68004	3.17564	0.678549	-0.559476	0.204226	0.99998	0.456737	0.359748	4.68446	0.155815	0.0103281	0.11909	0.0395187	0.11909
FBgn0052199	CG32199	0.292635	0.617848	0.180757	0.437265	0.455242	0.309011	0.678784	-0.558975	0.467682	0.99998	0.408751	0.562819	2.30944	0.266869	0.0913397	0.225425	0.15388	0.225425
FBgn0267431	CG45784	0.0534827	0.0594557	0.0492495	0.0275247	0.0564692	0.0383871	0.679788	-0.556843	0.577801	0.99998	0.400789	0.720066	1.63484	0.098388	0.272428	-0.205162	0.246066	0.246066
FBgn0038919	CG17843	0.472688	0.403041	0.228995	0.36698	0.437865	0.297987	0.680547	-0.555233	0.412382	0.99998	0.404272	0.493191	2.42364	0.0918922	0.100778	-0.0446579	0.142459	0.142459
FBgn0051089	CG31089	0.237641	0.268952	0.263048	0.0819259	0.253297	0.172487	0.680969	-0.554339	0.499405	0.99998	0.48333	0.715593	1.59357	0.247027	0.258683	-0.00494591	0.253391	0.253391
FBgn0032428	CG6405	0.242394	0.386832	0.178765	0.251035	0.314613	0.2149	0.683062	-0.549912	0.585962	0.99998	0.351578	0.645456	1.81695	0.0926115	0.200265	-0.123152	0.216348	0.216348
FBgn0036454	CG17839	2.69795	2.72208	1.31119	2.39139	2.71001	1.85129	0.68313	-0.549768	0.152004	0.99998	0.434767	0.303505	5.15576	0.124417	0.00465988	0.0874551	0.0312727	0.0874551
FBgn0030667	CG15599	0.0551805	0.0937607	0.0305023	0.071259	0.0744706	0.0508806	0.683231	-0.549555	0.591144	0.99998	0.388126	0.722527	1.45941	0.182872	0.243198	-0.044211	0.278846	0.278846
FBgn0041780	Ssl2	0.354667	0.625893	0.195923	0.474653	0.49028	0.335288	0.683871	-0.548205	0.41278	0.99998	0.422499	0.515865	2.31631	0.232916	0.112953	0.147168	0.153164	0.153164
FBgn0030261	CG15203	6.02216	9.08027	4.09985	6.23431	7.55122	5.16708	0.684271	-0.547359	0.19783	0.99998	0.392392	0.30471	4.2096	0.113222	0.0200952	0.0727527	0.0497001	0.0727527
FBgn0053557	CG33557	0.992218	1.48118	0.769662	0.924869	1.2367	0.847266	0.685104	-0.545605	0.490588	0.99998	0.361948	0.525039	2.26578	0.0777318	0.117148	-0.0660539	0.158518	0.158518
FBgn0010549	l(2)03659	0.110381	0.265932	0.097839	0.160027	0.188156	0.128933	0.685243	-0.545311	0.522555	0.99998	0.318351	0.49788	2.52594	0.199039	0.0874444	0.16044	0.133044	0.16044
FBgn0051475	CG31475	0.161551	0.303335	0.0892109	0.229774	0.232443	0.159492	0.686157	-0.543389	0.442105	0.99998	0.417968	0.543773	2.17629	0.254229	0.127167	0.166828	0.168522	0.168522
FBgn0262840	CG43204	3.13581	2.97573	2.49653	1.69895	3.05577	2.09774	0.686485	-0.5427	0.335007	0.99998	0.40144	0.416397	3.06116	0.0752675	0.079146	-0.0468217	0.0942407	0.0942407
FBgn0026176	SkpB	0.278253	1.13586	0.53893	0.432197	0.707054	0.485564	0.686742	-0.542161	0.797899	0.99998	0.172994	0.675579	1.98255	0.314247	0.227721	0.228685	0.192675	0.228685
FBgn0039945	CG17159	3.4717	6.224	3.41992	3.25407	4.84785	3.33699	0.688346	-0.538795	0.262422	0.99998	0.35024	0.312523	5.65448	0.106003	0.0130487	0.0846221	0.0234762	0.0846221
FBgn0263934	esn	0.187321	0.202739	0.135099	0.133529	0.19503	0.134314	0.688683	-0.538087	0.40142	0.99998	0.371415	0.442641	2.63635	0.0475616	0.0722512	-0.0698836	0.12368	0.12368
FBgn0031343	CG18131	0.198524	0.296532	0.0795488	0.261424	0.247528	0.170486	0.688755	-0.537937	0.495628	0.99998	0.467455	0.686037	1.74174	0.284747	0.242521	0.075342	0.228126	0.228126
FBgn0029720	CG3009	0.499667	0.747499	0.393134	0.466415	0.623583	0.429774	0.689202	-0.537002	0.351043	0.99998	0.357292	0.383126	2.98447	0.0768744	0.0479183	0.00356457	0.0988675	0.0988675
FBgn0001075	ft	0.00819662	0.0336144	0.00906243	0.0197786	0.0209055	0.0144205	0.689796	-0.535758	0.767427	0.99998	0.219861	0.743422	1.69693	0.384564	0.260388	0.292288	0.235469	0.292288
FBgn0025697	santa-maria	3.98066	6.28435	2.50752	4.57653	5.1325	3.54202	0.690116	-0.535088	0.302327	0.99998	0.406231	0.393842	5.62083	0.158416	0.00704225	0.14807	0.0239809	0.14807
FBgn0036730	qjt	0.298185	0.605141	0.395265	0.229099	0.451663	0.312182	0.691183	-0.532861	0.62746	0.99998	0.328051	0.675968	1.68216	0.149635	0.218988	-0.048344	0.237945	0.237945
FBgn0033542	CG12309	0.103874	0.212499	0.0575743	0.161136	0.158187	0.109355	0.691306	-0.532604	0.590997	0.99998	0.390104	0.72592	1.54335	0.262064	0.264342	0.0526638	0.262618	0.262618
FBgn0039246	CG10845	0.130432	0.106767	0.0288077	0.13522	0.1186	0.0820137	0.691517	-0.532163	0.514538	0.99998	0.509852	0.782236	1.2664	0.347985	0.291594	0.100409	0.3203	0.3203
FBgn0035742	CG8629	5.70135	3.68466	2.96768	3.52602	4.693	3.24685	0.691849	-0.531471	0.474798	0.99998	0.342935	0.479834	2.48735	0.0703661	0.0937328	-0.0469859	0.136508	0.136508
FBgn0025454	Cyp6g1	106.862	137.213	66.6883	102.323	122.038	84.5058	0.692457	-0.530204	0.125057	0.99998	0.396829	0.258708	8.19758	0.0971111	0.000326398	0.0666035	0.00705676	0.0666035
FBgn0085438	CG34409	0.488121	0.640882	0.394815	0.387487	0.564501	0.391151	0.692914	-0.529251	0.37259	0.99998	0.360176	0.403951	2.95744	0.0574043	0.0626125	-0.0413694	0.100564	0.100564
FBgn0034387	Cyp12b2	4.05028	6.14941	2.98057	4.08933	5.09985	3.53495	0.693148	-0.528764	0.179177	0.99998	0.373307	0.277905	4.82226	0.0979401	0.00745145	0.0697795	0.0369714	0.0697795
FBgn0083992	Mkp	18.2552	24.4115	17.205	12.3749	21.3333	14.79	0.69328	-0.52849	0.0891869	0.99998	0.382382	0.22497	6.24847	0.0822362	0.0344736	0.0157727	0.0161379	0.0161379
FBgn0030764	CG9777	0.516184	0.547229	0.203518	0.533801	0.531707	0.368659	0.693351	-0.528342	0.361034	0.99998	0.466637	0.51088	2.37401	0.213144	0.113699	0.0971428	0.1473	0.1473
FBgn0259233	CG42331	0.0386506	0.0798293	0.0320725	0.0501078	0.05924	0.0410901	0.693622	-0.527778	0.668493	0.99998	0.307477	0.718041	1.65598	0.135863	0.273182	-0.116659	0.242402	0.242402
FBgn0038952	CG7069	0.520793	0.367041	0.318774	0.297785	0.443917	0.308279	0.694453	-0.526051	0.381618	0.99998	0.357997	0.409177	2.93272	0.0597546	0.0652784	-0.0397274	0.102148	0.102148
FBgn0033668	CG13188	0.342026	0.3952	0.282634	0.229335	0.368613	0.255984	0.694453	-0.526051	0.379371	0.99998	0.35632	0.405344	3.08721	0.0549796	0.0715734	-0.052586	0.0927302	0.0927302
FBgn0050441	CG30441	2.29374	2.48679	1.24189	2.07829	2.39027	1.66009	0.69452	-0.525911	0.504683	0.99998	0.378966	0.568045	2.13368	0.0890019	0.149144	-0.0874483	0.173532	0.173532
FBgn0036359	CG14105	2.86946	2.78502	1.92638	2.00546	2.82724	1.96592	0.69535	-0.524188	0.334224	0.99998	0.368629	0.381745	3.05077	0.045768	0.050878	-0.0501696	0.0948513	0.0948513
FBgn0000047	Act88F	0.340783	0.469625	0.240559	0.323044	0.405204	0.281801	0.695456	-0.523969	0.485909	0.99998	0.35387	0.507828	2.31865	0.0728682	0.104968	-0.0582777	0.152921	0.152921
FBgn0263121	Prosalpha1	77.0378	72.09	60.8596	42.9269	74.5639	51.8932	0.695956	-0.522931	0.146078	0.99998	0.389828	0.268195	6.8261	0.0702955	0.0599737	-0.0305135	0.0119549	0.0119549
FBgn0034871	CG3906	2.56201	2.18424	1.37256	1.93347	2.37313	1.65301	0.696555	-0.52169	0.294576	0.99998	0.374837	0.357623	3.25322	0.069287	0.044105	-0.010426	0.0837892	0.0837892
FBgn0001208	Hn	31.9293	44.7691	23.5769	29.8819	38.3492	26.7294	0.697	-0.52077	0.0917023	0.99998	0.371563	0.220318	6.79515	0.0783799	0.00106649	0.0474736	0.0121313	0.0474736
FBgn0039129	RpS19b	1.11198	1.77964	0.775252	1.24277	1.44581	1.00901	0.697889	-0.51893	0.475164	0.99998	0.357932	0.501233	2.39285	0.114238	0.105794	0.00150529	0.14544	0.14544
FBgn0032693	Cyp310a1	0.337279	0.682628	0.261546	0.452754	0.509954	0.35715	0.700358	-0.513836	0.477563	0.99998	0.337253	0.474853	2.42849	0.170255	0.0834896	0.115023	0.141996	0.141996
FBgn0053301	CG33301	1.72341	2.8067	1.08963	2.08779	2.26505	1.58871	0.701402	-0.511686	0.34871	0.99998	0.389206	0.415333	3.76309	0.165495	0.0219977	0.150504	0.0625424	0.150504
FBgn0263117	CG34377	0.0290779	0.118376	0.0535351	0.0500343	0.0737271	0.0517847	0.702383	-0.50967	0.82517	0.99998	0.147838	0.669252	1.7741	0.295	0.224922	0.20665	0.222975	0.222975
FBgn0033645	CG13196	0.505822	0.447717	0.251945	0.418572	0.476769	0.335259	0.703189	-0.508017	0.389242	0.99998	0.382701	0.444488	2.6693	0.0913544	0.0765334	-0.0127317	0.121036	0.121036
FBgn0051104	CG31104	12.7692	14.163	6.17782	12.7777	13.4661	9.47776	0.703825	-0.506712	0.250806	0.99998	0.431807	0.37601	5.44901	0.156408	0.00469895	0.136685	0.0266233	0.136685
FBgn0263986	cd	0.0927119	0.101813	0.0410388	0.09597	0.0972624	0.0685044	0.704326	-0.505685	0.626177	0.99998	0.384852	0.790064	1.45777	0.141141	0.345029	-0.207373	0.279173	0.279173
FBgn0038511	CG5873	0.1115	0.108471	0.105582	0.0493679	0.109985	0.0774751	0.704412	-0.505508	0.565649	0.99998	0.388342	0.675999	1.71198	0.12409	0.223999	-0.113269	0.232975	0.232975
FBgn0260642	Antp	0.563871	0.652106	0.253777	0.603851	0.607988	0.428814	0.7053	-0.503691	0.308008	0.99998	0.451182	0.442591	3.68972	0.198447	0.0319291	0.163958	0.0651051	0.163958
FBgn0051391	CG31391	0.190782	0.345105	0.246552	0.131556	0.267944	0.189054	0.705574	-0.503131	0.580633	0.99998	0.342506	0.619966	1.88485	0.148174	0.178078	-0.0144729	0.206279	0.206279
FBgn0030029	CG15343	2.33152	1.96975	2.05508	0.980969	2.15064	1.51802	0.705848	-0.502571	0.240779	0.99998	0.422251	0.359962	3.24478	0.145814	0.0406281	0.0889445	0.0842169	0.0889445
FBgn0034391	CG15080	0.0336369	0.115086	0.00930866	0.09574	0.0743616	0.0525243	0.706337	-0.501571	0.598921	0.99998	0.60279	1.14609	1.67972	0.996801	0.282667	1.03086	0.238356	1.03086
FBgn0262848	CR43212	10.8012	12.0167	8.23907	7.89394	11.4089	8.0665	0.707034	-0.500149	0.661841	0.99998	0.361694	0.82697	5.18325	0.0470611	0.653054	-0.647874	0.0308254	0.0308254
FBgn0041194	Prat2	19.8951	23.4719	10.2766	20.4234	21.6835	15.35	0.707914	-0.498354	0.250854	0.99998	0.415241	0.361621	6.34571	0.144655	0.00172106	0.129048	0.0152858	0.129048
FBgn0035086	CG12851	0.255046	0.261783	0.198975	0.167395	0.258415	0.183185	0.70888	-0.496386	0.308528	0.99998	0.356071	0.349667	3.16166	0.0469156	0.0336891	-0.026709	0.088578	0.088578
FBgn0020378	Sp1	0.290875	0.458911	0.182941	0.348864	0.374893	0.265903	0.709276	-0.49558	0.347201	0.99998	0.36967	0.393252	3.08141	0.14865	0.0474032	0.107244	0.0930636	0.107244
FBgn0032891	Oseg5	0.743461	1.01746	0.422131	0.827032	0.880459	0.624581	0.709382	-0.495366	0.29573	0.99998	0.392588	0.375454	3.53079	0.145352	0.0326044	0.108362	0.0711864	0.108362
FBgn0038291	CG3984	3.96224	3.24941	2.56961	2.55167	3.60582	2.56064	0.710141	-0.493823	0.135325	0.99998	0.350054	0.234396	4.49306	0.0458404	0.0116228	-0.00413123	0.0433188	0.0433188
FBgn0040045	CR12460	3.16353	2.73396	1.67887	2.51022	2.94874	2.09454	0.710318	-0.493464	0.287606	0.99998	0.365697	0.343898	3.3319	0.0737033	0.0383289	0.00535905	0.0799367	0.0799367
FBgn0043535	Obp57a	56.5445	83.9131	45.7046	54.0859	70.2288	49.8952	0.710467	-0.493161	0.138905	0.99998	0.343193	0.231906	5.89719	0.0751139	0.00308784	0.0506924	0.0200647	0.0506924
FBgn0025827	CG6421	8.28778	7.02091	5.3123	5.58081	7.65435	5.44655	0.711563	-0.490936	0.226101	0.99998	0.348736	0.288102	3.88323	0.044174	0.0243505	-0.0188981	0.0586521	0.0586521
FBgn0263002	CR43310	5.94709	16.2398	9.96554	5.83172	11.0934	7.89863	0.712009	-0.490032	0.647999	0.99998	0.259528	0.568462	3.33054	0.237884	0.0375749	0.285574	0.0800015	0.285574
FBgn0266177	pre-mod(mdg4)-I	0.705646	1.17849	0.773776	0.569572	0.942069	0.671674	0.712978	-0.48807	0.787478	0.99998	0.328115	1.2171	3.76221	0.0988597	1.41876	-1.3243	0.0625725	0.0625725
FBgn0030933	CG6470	0.127867	0.365309	0.146219	0.205562	0.246588	0.17589	0.713296	-0.487428	0.742276	0.99998	0.217211	0.660535	1.76274	0.192962	0.211539	0.0543133	0.224768	0.224768
FBgn0001150	gt	0.0824387	0.264351	0.0303715	0.217401	0.173395	0.123886	0.714477	-0.485041	0.62279	0.99998	0.480137	0.976087	1.4472	0.712008	0.300761	0.651985	0.281294	0.651985
FBgn0030829	CG12998	12.2725	8.22284	8.78261	5.88407	10.2477	7.33334	0.715611	-0.482752	0.196116	0.99998	0.348038	0.269234	4.70708	0.0887015	0.011692	0.060795	0.0390909	0.060795
FBgn0260004	Snmp1	9.51412	4.29315	5.96098	3.92523	6.90364	4.94311	0.716015	-0.481938	0.495614	0.99998	0.294748	0.432557	5.31981	0.153696	0.00595334	0.181152	0.0286415	0.181152
FBgn0039415	CG6142	0.166819	0.292646	0.132057	0.197253	0.229732	0.164655	0.716726	-0.480507	0.578009	0.99998	0.308603	0.554747	2.02895	0.107307	0.121184	-0.00784119	0.186561	0.186561
FBgn0054056	CG34056	0.620903	1.47113	0.686285	0.813344	1.04602	0.749815	0.716829	-0.4803	0.564248	0.99998	0.254554	0.441518	2.9331	0.151558	0.0611209	0.133817	0.102123	0.133817
FBgn0052181	CG32181	0.468906	0.664799	0.233084	0.579596	0.566853	0.40634	0.716835	-0.480287	0.38602	0.99998	0.419502	0.483934	2.88495	0.214789	0.08549	0.148702	0.105295	0.148702
FBgn0267650	pre-mod(mdg4)-AA	1.84632	1.78033	1.85084	0.752309	1.81333	1.30157	0.717782	-0.478382	0.759174	0.99998	0.439819	1.43467	4.07535	0.192773	2.00513	-1.8127	0.0531349	0.0531349
FBgn0051140	CG31140	0.362553	0.620968	0.258709	0.447264	0.491761	0.352987	0.717802	-0.478342	0.393507	0.99998	0.334546	0.392073	3.84782	0.139788	0.0267349	0.126986	0.0597608	0.126986
FBgn0053143	CG33143	0.301444	0.382228	0.200086	0.291002	0.341836	0.245544	0.718309	-0.477323	0.319665	0.99998	0.350669	0.352379	3.2761	0.0761729	0.0415264	0.0112486	0.0826448	0.0826448
FBgn0033980	Cyp6a20	1.51982	2.75075	1.40849	1.66218	2.13529	1.53533	0.719029	-0.475878	0.347893	0.99998	0.304304	0.324182	3.96603	0.100929	0.0239492	0.0811446	0.0561771	0.0811446
FBgn0039728	CG7896	0.0932935	0.0639382	0.103409	0.00966299	0.0786158	0.0565358	0.71914	-0.475655	0.465183	0.99998	0.73188	1.00211	1.70727	0.848031	0.320857	0.683366	0.233752	0.683366
FBgn0032435	Oatp33Eb	4.90618	5.60957	2.42081	5.14517	5.25787	3.78299	0.71949	-0.474954	0.290983	0.99998	0.408519	0.386867	5.3683	0.155407	0.00459863	0.145068	0.0278797	0.145068
FBgn0038986	CG5278	0.184695	0.586207	0.204344	0.350355	0.385451	0.27735	0.719547	-0.47484	0.725406	0.99998	0.217047	0.617938	2.21704	0.270268	0.15361	0.228238	0.163881	0.228238
FBgn0034264	CG10933	0.312855	0.21317	0.217275	0.161349	0.263012	0.189312	0.719783	-0.474365	0.648459	0.99998	0.307077	0.673556	1.71234	0.0598291	0.220763	-0.178167	0.232915	0.232915
FBgn0023534	CG17778	0.210959	0.641217	0.23257	0.380897	0.426088	0.306734	0.719883	-0.474166	0.724754	0.99998	0.218757	0.62127	1.93147	0.24147	0.186315	0.151963	0.199662	0.199662
FBgn0034151	CG15617	0.342904	0.175435	0.284959	0.0884852	0.259169	0.186722	0.720465	-0.473001	0.600917	0.99998	0.385107	0.736227	1.54446	0.272474	0.279619	0.054938	0.262411	0.262411
FBgn0031808	CG9507	0.542029	0.83619	0.43181	0.561462	0.689109	0.496636	0.720693	-0.472543	0.381339	0.99998	0.316912	0.362007	3.18656	0.0778383	0.0438069	0.022734	0.0872419	0.0872419
FBgn0028901	CG18109	0.0455068	0.0243292	0.0503444	0	0.034918	0.0251722	0.720895	-0.472139	0.483132	0.99998	0.851911	1.2148	0.921302	1.22575	0.231545	1.2442	0.411185	1.2442
FBgn0262364	CG43062	0.875971	1.17825	0.966309	0.515793	1.02711	0.741051	0.72149	-0.47095	0.569375	0.99998	0.350059	0.615248	1.88863	0.109647	0.172796	-0.069596	0.205734	0.205734
FBgn0040257	Ugt86Dc	3.47967	4.35055	1.86935	3.78087	3.91511	2.82511	0.721592	-0.470744	0.293473	0.99998	0.395904	0.37686	4.43208	0.146929	0.0114922	0.130531	0.0446067	0.130531
FBgn0034807	CG9897	29.4655	42.3862	23.8709	27.9925	35.9259	25.9317	0.721811	-0.470307	0.123845	0.99998	0.325255	0.211365	5.98572	0.0650469	0.00252343	0.0421516	0.0189487	0.0421516
FBgn0031859	CG17377	0.259805	0.649038	0.446903	0.209725	0.454421	0.328314	0.722487	-0.468956	0.674473	0.99998	0.295082	0.702547	1.72149	0.217789	0.262158	0.0209884	0.231414	0.231414
FBgn0030881	CG12985	0.073308	0.402412	0.0404758	0.303279	0.23786	0.171877	0.722599	-0.468733	0.751891	0.99998	0.35806	1.13257	1.40685	0.897883	0.309492	0.973229	0.289545	0.973229
FBgn0036125	CG6279	0.219141	0.671184	0.303935	0.339887	0.445162	0.321911	0.723132	-0.467669	0.729747	0.99998	0.191436	0.554147	2.43636	0.216935	0.104366	0.202713	0.141247	0.202713
FBgn0036995	atk	0.0510261	0.139331	0.0637643	0.0739094	0.0951786	0.0688369	0.723239	-0.467456	0.722932	0.99998	0.215274	0.607186	1.99454	0.174464	0.177601	0.0609234	0.191074	0.191074
FBgn0038404	CG8925	1.47669	1.49757	0.836156	1.31665	1.48713	1.0764	0.723811	-0.466314	0.203187	0.99998	0.357962	0.281301	3.9678	0.0774111	0.0230046	0.0290437	0.0561256	0.0561256
FBgn0086367	t	2.86272	3.43199	1.73668	2.82212	3.14735	2.2794	0.724228	-0.465484	0.180386	0.99998	0.35733	0.26675	4.3828	0.0899985	0.0122097	0.0589458	0.0456788	0.0589458
FBgn0028422	GluRIID	0.897117	1.12994	0.644656	0.823845	1.01353	0.734251	0.724449	-0.465044	0.243668	0.99998	0.336027	0.288221	3.84291	0.0596413	0.0231541	0.00985084	0.0599171	0.0599171
FBgn0037817	Cyp12e1	2.52823	3.74437	1.66097	2.88497	3.1363	2.27297	0.724731	-0.464483	0.312049	0.99998	0.355765	0.351918	4.25424	0.124754	0.0166689	0.107177	0.0486227	0.107177
FBgn0040992	CG10570	30.5781	48.6529	29.7125	27.7183	39.6155	28.7154	0.724853	-0.464239	0.212307	0.99998	0.310172	0.248685	6.33767	0.0732985	0.00133039	0.0605141	0.015353	0.0605141
FBgn0260228	CG42502	30.5781	48.6529	29.7125	27.7183	39.6155	28.7154	0.724853	-0.464239	0.212307	0.99998	0.310172	0.248685	6.33767	0.0732985	0.00133039	0.0605141	0.015353	0.0605141
FBgn0263621	CG43630	35.094	53.9052	34.7329	29.8104	44.4996	32.2716	0.725212	-0.463525	0.322677	0.99998	0.30647	0.309887	3.6572	0.0683487	0.0297411	0.0258201	0.0662888	0.0662888
FBgn0031275	GABA-B-R3	0.111183	0.239312	0.17676	0.0774351	0.175248	0.127098	0.725246	-0.463458	0.538042	0.99998	0.336671	0.546742	2.77378	0.237067	0.0724005	0.226527	0.113082	0.226527
FBgn0033657	Sln	0.209972	0.224172	0.206588	0.108535	0.217072	0.157561	0.725848	-0.46226	0.412345	0.99998	0.36686	0.447513	2.66204	0.106995	0.0786551	0.0145442	0.121613	0.121613
FBgn0026755	Ugt37b1	1.16005	1.62955	0.57592	1.45251	1.3948	1.01421	0.727139	-0.459696	0.402271	0.99998	0.413918	0.494188	3.50732	0.219924	0.0372994	0.206922	0.0721498	0.206922
FBgn0041710	yellow-f	2.58249	2.4747	1.36844	2.31004	2.5286	1.83924	0.727375	-0.45923	0.195314	0.99998	0.362666	0.280047	3.91834	0.0910248	0.0208432	0.0499308	0.0575829	0.0575829
FBgn0086608	CG34112	7.22564	9.30324	4.80682	7.22303	8.26444	6.01493	0.727808	-0.458371	0.171769	0.99998	0.344669	0.25222	4.66072	0.082009	0.0116948	0.0519202	0.0399722	0.0519202
FBgn0038385	CG4221	0.159444	0.299012	0.0639916	0.269754	0.229228	0.166873	0.727977	-0.458035	0.520119	0.99998	0.480252	0.746704	2.40222	0.448592	0.123284	0.434283	0.144526	0.434283
FBgn0259216	RhoGAP102A	1.03044	1.64987	0.669328	1.28405	1.34016	0.976689	0.728788	-0.456429	0.39518	0.99998	0.355879	0.418552	4.32826	0.159007	0.0132999	0.161886	0.0469005	0.161886
FBgn0013771	Cyp6a9	21.6417	27.5477	14.6611	21.2161	24.5947	17.9386	0.729369	-0.45528	0.143669	0.99998	0.343547	0.234942	6.51579	0.0761403	0.00177596	0.053422	0.0139692	0.053422
FBgn0262477	FoxP	0.095541	0.1309	0.125922	0.0394286	0.113221	0.0826751	0.730212	-0.453613	0.50875	0.99998	0.460698	0.697198	1.65376	0.252639	0.243301	0.0295366	0.242784	0.242784
FBgn0031957	TwdlE	0.597485	0.4056	0.434564	0.298594	0.501543	0.366579	0.730904	-0.452247	0.665622	0.99998	0.312238	0.722498	2.29836	0.071543	0.366961	-0.308393	0.155042	0.155042
FBgn0004865	Eip78C	0.318336	0.36805	0.194826	0.307064	0.343193	0.250945	0.731207	-0.451649	0.388553	0.99998	0.33607	0.389762	3.07087	0.0763075	0.0582402	-0.000250365	0.0936742	0.0936742
FBgn0034160	CG5550	5.04658	7.64767	2.84468	6.43977	6.34712	4.64222	0.73139	-0.451287	0.409532	0.99998	0.385841	0.467846	4.25917	0.195545	0.0160103	0.20287	0.0485058	0.20287
FBgn0036972	CR6434	0.931908	0.579241	0.55599	0.549317	0.755575	0.552654	0.731435	-0.451198	0.793549	0.99998	0.276839	1.05783	1.80547	0.0533549	0.9009	-0.859188	0.218103	0.218103
FBgn0028537	CG31775	2.13384	3.09554	1.90656	1.92243	2.61469	1.9145	0.732208	-0.449674	0.550227	0.99998	0.262888	0.440039	2.52797	0.0495177	0.0607699	-0.0210482	0.132864	0.132864
FBgn0260954	CG42586	2.13384	3.09554	1.90656	1.92243	2.61469	1.9145	0.732208	-0.449674	0.550227	0.99998	0.262888	0.440039	2.52797	0.0495177	0.0607699	-0.0210482	0.132864	0.132864
FBgn0032048	Dh31	0.229078	1.22781	0.504586	0.563905	0.728443	0.534245	0.733407	-0.447314	0.97413	0.99998	0.0266067	0.820459	2.40375	0.449005	0.110893	0.562261	0.144377	0.562261
FBgn0000451	ect	0.723508	1.24652	0.395929	1.05009	0.985012	0.723009	0.734011	-0.446127	0.483937	0.99998	0.387991	0.554285	3.45762	0.255	0.0419238	0.265308	0.0742493	0.265308
FBgn0036168	CG7512	0.449337	0.787285	0.468444	0.439445	0.618311	0.453945	0.734169	-0.445817	0.500833	0.99998	0.275733	0.409598	2.95034	0.079749	0.0667541	0.0148552	0.101016	0.101016
FBgn0015570	alpha-Est2	8.53699	11.3916	6.3726	8.2599	9.96428	7.31625	0.734247	-0.445662	0.121434	0.99998	0.323571	0.20892	5.71467	0.0639978	0.00340855	0.040239	0.0225895	0.040239
FBgn0001323	knrl	0.496042	0.705628	0.280253	0.602329	0.600835	0.441291	0.734463	-0.445238	0.38276	0.99998	0.37193	0.426124	3.43956	0.167165	0.0256436	0.155938	0.0750327	0.155938
FBgn0047334	BG642312	4.20182	6.18078	3.71419	3.9131	5.1913	3.81365	0.734623	-0.444925	0.376309	0.99998	0.301521	0.340811	3.30193	0.0590977	0.0347755	0.0084135	0.0813765	0.0813765
FBgn0034321	CG14502	7.95339	6.88496	5.70732	5.19558	7.41918	5.45145	0.734778	-0.444619	0.16027	0.99998	0.322623	0.229762	4.55716	0.037559	0.0107828	-0.00648729	0.0420078	0.0420078
FBgn0086675	fne	0.126904	0.162836	0.0928906	0.120027	0.14487	0.106459	0.734856	-0.444467	0.461564	0.99998	0.323449	0.439306	2.74494	0.059797	0.0777754	-0.0403897	0.115214	0.115214
FBgn0053474	CG33474	2.11012	2.77528	1.41682	2.17382	2.4427	1.79532	0.734973	-0.444237	0.292279	0.99998	0.333526	0.316699	3.47312	0.0755608	0.026712	0.0310093	0.073586	0.073586
FBgn0051436	CG31436	1.71836	2.44547	1.32969	1.73153	2.08192	1.53061	0.735193	-0.443805	0.316929	0.99998	0.313059	0.312812	3.68958	0.0692231	0.0327413	0.0220904	0.0651101	0.0651101
FBgn0019940	Rh6	0.176134	0.339534	0.23324	0.145948	0.257834	0.189594	0.735333	-0.44353	0.674325	0.99998	0.267907	0.637539	1.77612	0.117509	0.183798	-0.0434221	0.222658	0.222658
FBgn0265629	CG44437	0.33041	0.298114	0.12182	0.340827	0.314262	0.231323	0.736084	-0.442058	0.598056	0.99998	0.384565	0.72945	1.54058	0.185175	0.26896	-0.0651425	0.263137	0.263137
FBgn0033789	CG13324	11.8624	18.3244	7.23865	14.9818	15.0934	11.1102	0.736099	-0.442027	0.4077	0.99998	0.361314	0.436397	4.30479	0.170477	0.0145639	0.175878	0.0474384	0.175878
FBgn0069973	CG40485	0.278221	0.268615	0.238665	0.163883	0.273418	0.201274	0.736139	-0.44195	0.660936	0.99998	0.304661	0.694588	1.67178	0.0457694	0.242751	-0.220506	0.239701	0.239701
FBgn0028870	CG4691	0.0913804	0.497784	0.150633	0.283305	0.294582	0.216969	0.736532	-0.441179	0.931387	0.99998	0.0700043	0.813057	1.55087	0.442341	0.235535	0.425526	0.261213	0.425526
FBgn0027376	rha	0.186781	0.157718	0.193628	0.0602044	0.172249	0.126916	0.736817	-0.440621	0.410303	0.99998	0.450101	0.546663	2.40072	0.266757	0.12157	0.17727	0.144671	0.17727
FBgn0030798	CG13003	0.446326	0.480429	0.262628	0.420351	0.463377	0.341489	0.736958	-0.440346	0.260447	0.99998	0.338651	0.300933	3.70471	0.0769003	0.0259911	0.0320172	0.0645695	0.0645695
FBgn0003250	Rh4	1.02691	0.650658	0.786	0.450501	0.838785	0.618251	0.737079	-0.440109	0.453562	0.99998	0.318965	0.425576	2.79041	0.110588	0.0692398	0.0457727	0.111875	0.111875
FBgn0029172	Fad2	291.417	365.883	205.297	279.238	328.65	242.268	0.73716	-0.439951	0.107849	0.99998	0.328155	0.204085	8.68942	0.0636624	0.000153866	0.0414967	0.00627604	0.0414967
FBgn0005664	Cry	1.2139	1.25215	1.03268	0.785922	1.23303	0.9093	0.737453	-0.439377	0.277367	0.99998	0.321158	0.295656	3.7205	0.046544	0.0234004	-0.00515557	0.0640122	0.0640122
FBgn0031735	CG11029	1.16392	1.67189	0.833269	1.25988	1.41791	1.04658	0.738113	-0.438087	0.290841	0.99998	0.312885	0.296214	3.68967	0.08477	0.0226359	0.0555706	0.065107	0.065107
FBgn0262003	CG42821	1.17988	2.13807	0.217355	2.23373	1.65898	1.22554	0.738732	-0.436876	0.510681	0.99998	0.677779	1.03041	1.71721	0.860953	0.240447	0.82129	0.232114	0.82129
FBgn0052814	CG32814	1.43515	1.02715	1.15842	0.661324	1.23115	0.909875	0.739045	-0.436266	0.341354	0.99998	0.341881	0.35931	3.26969	0.0996914	0.0461404	0.0449556	0.0829631	0.0829631
FBgn0033763	CG8646	0.766452	1.04983	0.45704	0.885564	0.908141	0.671302	0.739205	-0.435953	0.346746	0.99998	0.348567	0.370453	3.15341	0.130131	0.0482088	0.0862379	0.0890265	0.0890265
FBgn0039483	CG14259	3.74304	4.8458	3.4421	2.91732	4.29442	3.17971	0.740428	-0.433568	0.251289	0.99998	0.306604	0.267258	4.07175	0.0489599	0.0181953	0.00824141	0.0532313	0.0532313
FBgn0001311	kkv	0.0749611	0.0577058	0.0460254	0.052209	0.0663335	0.0491172	0.740458	-0.43351	0.642444	0.99998	0.285136	0.614142	1.88521	0.0383207	0.170944	-0.154114	0.206227	0.206227
FBgn0027571	CG3523	70.7195	95.8358	48.9761	74.4453	83.2777	61.7107	0.741023	-0.432409	0.231135	0.99998	0.321359	0.268372	9.38981	0.0824395	7.77119e-05	0.0719456	0.00556376	0.0719456
FBgn0259714	CG42368	1.63073	2.22691	1.09453	1.76544	1.92882	1.42998	0.741377	-0.43172	0.269164	0.99998	0.328252	0.297063	4.50205	0.0947477	0.0105391	0.0777076	0.0431324	0.0777076
FBgn0085261	CG34232	8.18531	13.5401	4.32266	11.7897	10.8627	8.05619	0.741638	-0.431213	0.484013	0.99998	0.398333	0.56916	4.59178	0.268852	0.0110229	0.31292	0.0413165	0.31292
FBgn0038717	CG17751	7.81231	12.7345	5.10959	10.1321	10.2734	7.62083	0.741802	-0.430893	0.430996	0.99998	0.341754	0.43398	5.4586	0.164491	0.00408652	0.184252	0.0264742	0.184252
FBgn0028939	NimC2	0.184594	0.252396	0.090552	0.233626	0.218495	0.162089	0.741844	-0.430813	0.505608	0.99998	0.377382	0.566903	2.17138	0.195901	0.152288	0.0703546	0.169091	0.169091
FBgn0266176	pre-mod(mdg4)-J	0.402324	0.299012	0.17789	0.342942	0.350668	0.260416	0.742627	-0.429289	0.818691	0.99998	0.339159	1.47957	2.65017	0.11733	2.06655	-1.94807	0.122563	0.122563
FBgn0033742	CG8550	1.68477	1.51526	1.04315	1.33346	1.60002	1.18831	0.742684	-0.42918	0.262259	0.99998	0.317847	0.283521	3.91396	0.0453864	0.0226699	-0.00510354	0.0577146	0.0577146
FBgn0085282	CG34253	4.63261	6.76355	2.74751	5.72002	5.69808	4.23376	0.743016	-0.428535	0.393339	0.99998	0.352323	0.41276	3.18804	0.154958	0.044209	0.126162	0.0871632	0.126162
FBgn0050438	CG30438	7.42682	9.93414	6.00193	6.89907	8.68048	6.4505	0.743105	-0.428363	0.0928441	0.99998	0.307215	0.182803	5.61514	0.0537383	0.00421294	0.0292039	0.0240669	0.0292039
FBgn0031558	CG16704	14.5054	15.1992	12.6962	9.37793	14.8523	11.037	0.74312	-0.428333	0.310845	0.99998	0.312382	0.308236	3.58947	0.0472813	0.0261568	-0.00402608	0.0688525	0.0688525
FBgn0000024	Ace	0.604483	0.491383	0.2441	0.570546	0.547933	0.407323	0.743382	-0.427825	0.371603	0.99998	0.385342	0.431285	3.56256	0.173501	0.0314782	0.154528	0.0699096	0.154528
FBgn0051907	CG31907	0.237178	0.211924	0.130908	0.203037	0.224551	0.166972	0.743583	-0.427435	0.681365	0.99998	0.301153	0.733443	1.61745	0.0577736	0.288814	-0.2475	0.249124	0.249124
FBgn0035988	CG3982	0.530767	0.729605	0.350872	0.586538	0.630186	0.468705	0.743757	-0.427097	0.466623	0.99998	0.312946	0.42988	2.63442	0.0915826	0.06096	0.0274463	0.123837	0.123837
FBgn0085279	CG34250	38.1236	36.1817	25.2947	29.9789	37.1527	27.6368	0.743872	-0.426874	0.120591	0.99998	0.312767	0.201487	5.37239	0.0382009	0.0127811	-0.00439146	0.0278157	0.0278157
FBgn0038878	CG3301	10.9642	10.0855	7.05622	8.61105	10.5248	7.83364	0.7443	-0.426044	0.134114	0.99998	0.309585	0.206656	4.99651	0.0395811	0.00878191	0.00266822	0.0339247	0.0339247
FBgn0039203	CG13618	3.63801	5.48813	3.02336	3.77064	4.56307	3.397	0.744456	-0.425742	0.262273	0.99998	0.292653	0.261056	4.13753	0.0686369	0.0166446	0.0434879	0.0515057	0.0515057
FBgn0040734	CG15065	27.1744	19.7881	21.9142	13.0571	23.4812	17.4857	0.744667	-0.425333	0.543634	0.99998	0.307224	0.505863	2.33425	0.0827766	0.104584	-0.0276129	0.151313	0.151313
FBgn0033659	Damm	18.3691	25.7213	9.35035	23.5341	22.0452	16.4422	0.745842	-0.423059	0.427221	0.99998	0.401324	0.505473	6.01058	0.224022	0.00334197	0.252161	0.0186498	0.252161
FBgn0036862	Gbs-76A	7.95388	10.6404	4.97466	8.91002	9.29714	6.94234	0.746718	-0.421364	0.316069	0.99998	0.338727	0.33786	6.35862	0.114345	0.00192652	0.112223	0.0151788	0.112223
FBgn0051720	mthl15	2.08996	1.83756	1.23522	1.69754	1.96376	1.46638	0.746719	-0.421364	0.189468	0.99998	0.317776	0.242179	4.38672	0.0527578	0.0130583	0.0155874	0.0455925	0.0455925
FBgn0050446	Tdc2	0.17755	0.135758	0.152387	0.0816358	0.156654	0.117011	0.746942	-0.420931	0.62182	0.99998	0.30988	0.628213	1.86854	0.0933486	0.186001	-0.0939909	0.208651	0.208651
FBgn0037849	CG4596	0.107017	0.232807	0.165437	0.0884045	0.169912	0.126921	0.746978	-0.420863	0.677261	0.99998	0.259841	0.624312	1.84352	0.168323	0.177418	0.0413068	0.212346	0.212346
FBgn0030931	Rad51D	4.09235	5.08945	3.63357	3.22988	4.5909	3.43172	0.747506	-0.419843	0.244423	0.99998	0.301172	0.258738	4.21036	0.0428537	0.017264	0.00166431	0.0496816	0.0496816
FBgn0262580	CG43120	3.05816	3.79201	1.99209	3.13065	3.42508	2.56137	0.747828	-0.419222	0.224702	0.99998	0.328873	0.270874	3.97186	0.0840771	0.0173643	0.0546726	0.0560085	0.0560085
FBgn0030509	CG11162	1.89417	3.29507	1.53352	2.34938	2.59462	1.94145	0.74826	-0.418389	0.429391	0.99998	0.280175	0.354548	3.44508	0.109969	0.0322643	0.0934398	0.0747919	0.0934398
FBgn0051612	CG31612	5.01391	3.84233	3.44126	3.18653	4.42812	3.31389	0.748375	-0.418167	0.0947984	0.99998	0.297041	0.177804	5.43556	0.0389858	0.00478188	0.00958012	0.0268323	0.0268323
FBgn0019650	toy	0.528841	0.292409	0.32829	0.28666	0.410625	0.307475	0.748797	-0.417354	0.537375	0.99998	0.259848	0.421293	2.91343	0.073235	0.0740827	0.00200941	0.103405	0.103405
FBgn0028996	onecut	0.128247	0.184757	0.122918	0.111567	0.156502	0.117242	0.749143	-0.416688	0.505912	0.99998	0.282928	0.425317	2.73218	0.0534345	0.0647214	-0.0245937	0.116173	0.116173
FBgn0262970	CR43281	4.2514	4.55053	3.24066	3.35685	4.40097	3.29875	0.749552	-0.415899	0.218713	0.99998	0.298904	0.24302	4.36004	0.0315118	0.0128744	-0.0102784	0.0461841	0.0461841
FBgn0036766	CG5506	140.586	193.383	107.377	142.97	166.984	125.174	0.749612	-0.415784	0.188544	0.99998	0.29894	0.227348	7.13413	0.0642464	0.000812345	0.0508748	0.0103978	0.0508748
FBgn0031835	CG11319	0.151464	0.369945	0.140731	0.250129	0.260704	0.19543	0.749623	-0.415762	0.639108	0.99998	0.251812	0.536974	2.9553	0.213364	0.0369603	0.251381	0.1007	0.251381
FBgn0083972	CG34136	9.47584	16.2711	6.30983	13.016	12.8735	9.66293	0.750608	-0.413868	0.478511	0.99998	0.328241	0.463161	4.64252	0.178926	0.0104265	0.204091	0.0403231	0.204091
FBgn0035094	CG9380	25.135	35.0803	15.2986	29.8995	30.1076	22.5991	0.750609	-0.413866	0.371743	0.99998	0.345863	0.387212	7.11236	0.139829	0.00085969	0.149074	0.0104991	0.149074
FBgn0032452	CG15484	3.65682	4.17566	3.1789	2.70102	3.91624	2.93996	0.75071	-0.413673	0.294012	0.99998	0.300445	0.286312	3.84802	0.0381184	0.0222198	-0.0101758	0.0597546	0.0597546
FBgn0052801	CG32801	0.343245	0.628792	0.315968	0.415018	0.486019	0.365493	0.752015	-0.411166	0.694924	0.99998	0.243714	0.621431	1.93425	0.0876808	0.186901	-0.0850782	0.199275	0.199275
FBgn0051663	CG31663	3.55359	3.99144	2.286	3.38903	3.77252	2.83751	0.752154	-0.4109	0.148506	0.99998	0.313238	0.2168	5.42609	0.0640409	0.00509522	0.041907	0.0269796	0.041907
FBgn0000075	amd	2.36792	5.82745	2.436	3.7289	4.09768	3.08245	0.752243	-0.41073	0.665806	0.99998	0.218759	0.50649	4.69076	0.186973	0.0103117	0.24622	0.0393993	0.24622
FBgn0043806	CG32032	9.62419	15.7796	9.08773	10.0318	12.7019	9.55976	0.752624	-0.409999	0.315573	0.99998	0.266368	0.265413	5.19957	0.0706134	0.00591973	0.0645244	0.0305611	0.0645244
FBgn0039323	CG10559	1.95791	1.98324	1.06268	1.90553	1.97058	1.48411	0.753135	-0.40902	0.263304	0.99998	0.337151	0.3014	3.67811	0.0955865	0.0253177	0.0612267	0.0655243	0.0655243
FBgn0035734	CG14823	4.30699	4.92181	3.61117	3.34126	4.6144	3.47622	0.753341	-0.408626	0.236755	0.99998	0.291477	0.246359	4.29202	0.0332115	0.0129586	-0.00562065	0.0477342	0.0477342
FBgn0036550	CG17026	3.11215	3.00585	2.25848	2.35074	3.059	2.30461	0.753388	-0.408536	0.330185	0.99998	0.297823	0.305855	3.69418	0.0300539	0.0286022	-0.0278707	0.0649449	0.0649449
FBgn0046113	GluRIIC	0.635474	0.696937	0.493076	0.510931	0.666206	0.502004	0.753526	-0.408271	0.368748	0.99998	0.292198	0.32509	3.49566	0.0308968	0.0330486	-0.0293932	0.072635	0.072635
FBgn0037836	CG14692	0.0534146	0.0637833	0.0394517	0.0488714	0.058599	0.0441615	0.753623	-0.408085	0.613409	0.99998	0.286336	0.566762	2.10118	0.0422103	0.143756	-0.121434	0.177464	0.177464
FBgn0029930	CG12541	0.669886	1.0759	0.624488	0.691363	0.872893	0.657925	0.75373	-0.407881	0.422704	0.99998	0.266345	0.332209	3.32369	0.0655843	0.030035	0.0328715	0.0803279	0.0803279
FBgn0051103	CG31103	3.01865	2.36883	1.71079	2.35344	2.69374	2.03212	0.754384	-0.406629	0.25403	0.99998	0.30371	0.266268	4.08983	0.0558726	0.0181496	0.0195395	0.0527493	0.0527493
FBgn0052091	CG32091	5.99951	7.39302	4.07375	6.03134	6.69626	5.05254	0.754532	-0.406347	0.187165	0.99998	0.308297	0.233733	5.71888	0.0681031	0.00362512	0.051006	0.0225283	0.051006
FBgn0026417	Hus1-like	16.0817	12.2841	10.8708	10.5329	14.1829	10.7018	0.754559	-0.406295	0.112589	0.99998	0.289052	0.182176	5.34913	0.0374343	0.00500813	0.00936766	0.0281801	0.0281801
FBgn0028560	sut4	0.184443	0.0837045	0.170521	0.0318132	0.134074	0.101167	0.754566	-0.406281	0.618341	0.99998	0.411404	0.825775	1.22422	0.425944	0.351715	0.202574	0.33019	0.33019
FBgn0036806	Cyp12c1	7.00838	9.78137	5.29864	7.37558	8.39487	6.33711	0.754879	-0.405684	0.235812	0.99998	0.294958	0.2488	5.3898	0.0702677	0.0051765	0.0567251	0.0275439	0.0567251
FBgn0038395	CG10407	48.2057	97.964	40.4306	70.0426	73.0848	55.2366	0.755788	-0.403947	0.555976	0.99998	0.273608	0.464665	6.82793	0.168896	0.00122819	0.214685	0.0119447	0.214685
FBgn0085223	CG34194	5.98671	9.04867	4.49521	6.87381	7.51769	5.68451	0.756151	-0.403254	0.37579	0.99998	0.293971	0.331916	3.73848	0.0908072	0.0467823	0.0462191	0.0633857	0.0633857
FBgn0038799	CG4288	1.10703	1.88882	1.10576	1.16015	1.49793	1.13295	0.756348	-0.402877	0.385101	0.99998	0.254316	0.29281	3.80027	0.0722473	0.0244386	0.0515941	0.061299	0.061299
FBgn0035976	PGRP-LC	20.5119	17.443	10.4815	18.247	18.9775	14.3643	0.756911	-0.401804	0.260056	0.99998	0.326251	0.289677	6.30821	0.0914219	0.00328969	0.0806232	0.0156043	0.0806232
FBgn0262004	CG42822	2.91305	3.43055	1.40338	3.40432	3.1718	2.40385	0.757882	-0.399954	0.400506	0.99998	0.374514	0.445469	2.95161	0.179049	0.0591352	0.139308	0.100935	0.139308
FBgn0016013	Faa	2.85686	3.2329	2.08181	2.53369	3.04488	2.30775	0.757911	-0.3999	0.252344	0.99998	0.293837	0.256699	4.14812	0.0393908	0.0146594	0.00125665	0.051235	0.051235
FBgn0031058	CG14227	0.424509	0.33176	0.134323	0.438916	0.378134	0.286619	0.757983	-0.399764	0.571474	0.99998	0.384354	0.679213	1.6116	0.237509	0.211168	0.0712312	0.250162	0.250162
FBgn0051823	CG31823	0.639776	0.513805	0.331567	0.543678	0.576791	0.437623	0.75872	-0.39836	0.523725	0.99998	0.297112	0.465975	2.50653	0.0734983	0.0823589	-0.0162493	0.134774	0.134774
FBgn0036381	CG8745	14.0885	22.1336	10.3207	17.1659	18.111	13.7433	0.758836	-0.39814	0.403952	0.99998	0.294314	0.352648	6.49673	0.11178	0.00152189	0.122838	0.014108	0.122838
FBgn0030597	Eo	0.496473	0.237547	0.274908	0.282505	0.36701	0.278707	0.759398	-0.397073	0.667486	0.99998	0.215834	0.502406	2.45588	0.0939013	0.113001	0.00455873	0.139411	0.139411
FBgn0032899	CG9338	29.2187	40.3964	24.343	28.563	34.8076	26.453	0.759978	-0.39597	0.152939	0.99998	0.278376	0.194774	6.00733	0.0511223	0.00269298	0.0352439	0.0186886	0.0352439
FBgn0029831	CG5966	14.36	22.3294	10.128	17.7562	18.3447	13.9421	0.760006	-0.395916	0.409841	0.99998	0.305316	0.370451	6.77668	0.122562	0.00123588	0.135998	0.0122391	0.135998
FBgn0034517	Cpr57A	2.80878	3.70521	2.36481	2.59056	3.25699	2.47769	0.760729	-0.394546	0.375756	0.99998	0.27703	0.312765	3.84708	0.0424932	0.0380379	-0.012671	0.0597843	0.0597843
FBgn0030756	CG9903	2.2006	3.8797	1.1469	3.47966	3.04015	2.31328	0.76091	-0.394202	0.536133	0.99998	0.387978	0.627116	4.23763	0.312359	0.0165867	0.376688	0.0490201	0.376688
FBgn0053318	CR33318	1.91928	0.999458	1.30665	0.914537	1.45937	1.11059	0.76101	-0.394013	0.706784	0.99998	0.239664	0.637102	2.07838	0.0929464	0.225618	-0.114918	0.180282	0.180282
FBgn0051719	RluA-1	2.04246	2.93825	1.45198	2.34068	2.49035	1.89633	0.76147	-0.393141	0.340253	0.99998	0.29682	0.311241	4.71821	0.0939479	0.0087297	0.0881412	0.038882	0.0881412
FBgn0029863	CG3823	2.85176	3.84373	2.24508	2.85754	3.34774	2.55131	0.762098	-0.391951	0.290456	0.99998	0.275865	0.260959	4.16151	0.0527999	0.0172041	0.0239449	0.0508954	0.0508954
FBgn0028920	CG8997	202.902	273.547	166.899	196.613	238.224	181.756	0.762961	-0.390319	0.133326	0.99998	0.276552	0.184231	8.16597	0.0481211	0.000335	0.0336061	0.0071162	0.0336061
FBgn0038398	sxe2	0.322559	0.264719	0.248731	0.199667	0.293639	0.224199	0.76352	-0.389263	0.644294	0.99998	0.262462	0.568466	2.03489	0.0337251	0.137359	-0.121215	0.185794	0.185794
FBgn0266171	pre-mod(mdg4)-AB	4.08496	3.41638	2.48154	3.25201	3.75067	2.86677	0.764336	-0.387722	0.559356	0.99998	0.285642	0.489282	4.79865	0.0441093	0.201998	-0.17663	0.0373983	0.0373983
FBgn0031860	CG11236	7.3957	8.0959	5.43366	6.41051	7.7458	5.92209	0.764555	-0.387308	0.177906	0.99998	0.282981	0.210046	4.87817	0.0340293	0.00814468	0.00286026	0.0359747	0.0359747
FBgn0053108	CG33108	4.63778	6.99861	4.91867	3.97852	5.81819	4.4486	0.764601	-0.38722	0.316671	0.99998	0.268577	0.268223	4.06348	0.0619904	0.0184897	0.0384291	0.0534538	0.0534538
FBgn0040211	hgo	6.84181	7.36347	4.94789	5.91369	7.10264	5.43079	0.764615	-0.387194	0.156341	0.99998	0.288173	0.203299	4.99078	0.0353641	0.00730825	0.00421601	0.0340222	0.0340222
FBgn0264556	Gr39a	1.72683	2.49319	0.777406	2.44943	2.11001	1.61342	0.764649	-0.38713	0.489429	0.99998	0.416192	0.602114	3.35677	0.299433	0.0389337	0.323608	0.0787671	0.323608
FBgn0038033	CG10097	60.9473	79.3991	44.4486	62.9254	70.1732	53.687	0.765064	-0.386348	0.21622	0.99998	0.289816	0.234357	8.53793	0.0646134	0.000587674	0.0543357	0.00648911	0.0543357
FBgn0262728	Pal2	0.670729	1.24886	0.718582	0.750225	0.959794	0.734404	0.765168	-0.386151	0.501428	0.99998	0.229332	0.341144	3.36349	0.0851456	0.0379238	0.0634981	0.0784552	0.0784552
FBgn0029814	CG15765	0.0995179	0.1506	0.134206	0.0572046	0.125059	0.0957051	0.76528	-0.38594	0.561358	0.99998	0.323903	0.557659	2.05385	0.16888	0.127616	0.0732475	0.183368	0.183368
FBgn0037275	CG14655	0.721719	0.957267	0.749756	0.536546	0.839493	0.643151	0.766118	-0.384361	0.41291	0.99998	0.279054	0.340815	3.37672	0.0576526	0.0383096	0.00923374	0.0778454	0.0778454
FBgn0032840	sNPF	0.134179	0.180219	0.172021	0.0689609	0.157199	0.120491	0.766486	-0.383668	0.624769	0.99998	0.330923	0.676593	1.7547	0.161666	0.23173	-0.0439861	0.226048	0.226048
FBgn0036799	CG13380	44.0397	34.2265	35.5596	24.5159	39.1331	30.0377	0.767579	-0.381613	0.153307	0.99998	0.293187	0.205321	7.48359	0.0567572	0.00376168	0.0383948	0.00897268	0.0383948
FBgn0052600	dpr8	0.601139	0.542896	0.496074	0.382768	0.572017	0.439421	0.768195	-0.380456	0.329208	0.99998	0.284464	0.291546	3.79781	0.0374798	0.0236189	-0.00785911	0.0613802	0.0613802
FBgn0052436	CG32436	0.203004	0.373326	0.205625	0.23713	0.288165	0.221377	0.76823	-0.380389	0.506162	0.99998	0.232084	0.34909	3.23845	0.08684	0.0373246	0.0660039	0.0845391	0.0845391
FBgn0051926	CG31926	4.90051	21.647	5.89382	14.5063	13.2738	10.2	0.768435	-0.380004	0.886642	0.99998	0.126204	0.885299	5.44129	0.527812	0.00577431	0.777979	0.0267432	0.777979
FBgn0038719	CG16727	8.23433	9.53875	6.19373	7.4638	8.88654	6.82877	0.768439	-0.379997	0.0979583	0.99998	0.278274	0.168158	5.59738	0.0373767	0.00394133	0.0134055	0.0243359	0.0243359
FBgn0263113	CG43370	0.117727	0.102711	0.0474325	0.121961	0.110219	0.0846969	0.768443	-0.379989	0.536456	0.99998	0.350889	0.567616	2.1005	0.172922	0.14464	0.053181	0.177547	0.177547
FBgn0015039	Cyp9b2	27.3748	33.7957	17.5421	29.4867	30.5852	23.5144	0.768815	-0.379291	0.292965	0.99998	0.305093	0.290112	6.62995	0.087137	0.00119768	0.0829671	0.0131728	0.0829671
FBgn0034293	CG14495	4.03037	5.99067	2.6282	5.07715	5.01052	3.85267	0.768917	-0.3791	0.436174	0.99998	0.305353	0.392147	3.96677	0.133599	0.0178136	0.135965	0.0561557	0.135965
FBgn0065110	ppk10	0.251366	0.144272	0.119399	0.184946	0.197819	0.152172	0.769252	-0.378471	0.740209	0.99998	0.241993	0.729824	1.55392	0.0817135	0.271996	-0.178706	0.260648	0.260648
FBgn0036289	CG10657	1.64265	1.4252	1.14502	1.21513	1.53393	1.18008	0.769316	-0.378352	0.393346	0.99998	0.266998	0.312804	3.59278	0.0268163	0.029122	-0.0245416	0.0687241	0.0687241
FBgn0039085	CG10170	7.37266	8.72231	4.30197	8.09224	8.04748	6.1971	0.770067	-0.376943	0.336042	0.99998	0.32412	0.336917	5.30072	0.110693	0.00511151	0.108402	0.0289433	0.108402
FBgn0015609	CadN	0.801223	1.11609	0.455829	1.02116	0.958658	0.738496	0.770344	-0.376426	0.445529	0.99998	0.339571	0.445112	5.07716	0.170519	0.00683854	0.191286	0.032568	0.191286
FBgn0040850	CG15210	12.9564	13.9127	8.79941	11.9054	13.4346	10.3524	0.770581	-0.375981	0.223513	0.99998	0.283945	0.23327	4.48702	0.044703	0.0109702	0.0157719	0.0434446	0.0434446
FBgn0031142	r-cup	0.159366	0.281027	0.151119	0.188435	0.220196	0.169777	0.771025	-0.375151	0.691273	0.99998	0.225239	0.567169	2.07063	0.0758967	0.14043	-0.0519516	0.18125	0.18125
FBgn0050196	CG30196	1.5886	1.7419	1.58378	0.985423	1.66525	1.2846	0.771417	-0.374417	0.619217	0.99998	0.279993	0.563412	2.15408	0.059015	0.146321	-0.0969961	0.171112	0.171112
FBgn0032908	CG9270	0.719558	0.896084	0.452569	0.793949	0.807821	0.623259	0.771531	-0.374205	0.322457	0.99998	0.307322	0.310607	3.95672	0.0958	0.0193927	0.077084	0.0564473	0.077084
FBgn0040348	CG3703	0.166144	0.367455	0.181022	0.230774	0.2668	0.205898	0.771733	-0.373827	0.701321	0.99998	0.193949	0.505685	2.42619	0.123862	0.113503	0.0534815	0.142214	0.142214
FBgn0030102	CG12119	3.1197	3.41839	2.28382	2.76612	3.26905	2.52497	0.772387	-0.372605	0.215447	0.99998	0.270887	0.218682	4.79688	0.0328112	0.0103913	0.00213579	0.0374304	0.0374304
FBgn0024321	NK7.1	2.69366	4.12123	2.38492	2.87959	3.40745	2.63226	0.772501	-0.372391	0.309731	0.99998	0.248817	0.24495	5.05973	0.0606369	0.00598282	0.0540176	0.0328586	0.0540176
FBgn0267652	pre-mod(mdg4)-N	1.23344	2.65167	0.94535	2.0567	1.94256	1.50102	0.772705	-0.372011	0.650499	0.99998	0.273388	0.603413	4.22788	0.231878	0.314852	-0.00440563	0.0492552	0.0492552
FBgn0035293	CG5687	5.18819	7.36129	3.4459	6.26046	6.27474	4.85318	0.773447	-0.370626	0.402801	0.99998	0.298127	0.356344	5.67027	0.114281	0.00405529	0.122926	0.0232414	0.122926
FBgn0033027	TpnC4	2.27702	3.98595	3.38391	1.46265	3.13149	2.42328	0.773843	-0.369887	0.526422	0.99998	0.316835	0.500152	3.29606	0.20023	0.0442222	0.20593	0.0816626	0.20593
FBgn0029608	CG3091	25.8442	33.5471	18.3389	27.6505	29.6956	22.9947	0.774347	-0.368948	0.267762	0.99998	0.282604	0.255004	6.28211	0.0699731	0.00181072	0.0632165	0.0158332	0.0632165
FBgn0050108	CG30108	19.1164	22.4281	18.2908	13.8817	20.7722	16.0862	0.77441	-0.36883	0.193196	0.99998	0.28018	0.215328	4.77996	0.0437465	0.00862707	0.0177422	0.0377389	0.0377389
FBgn0029114	Tollo	4.17944	7.7697	3.21789	6.03834	5.97457	4.62811	0.774635	-0.368412	0.550912	0.99998	0.272931	0.457635	6.50631	0.16445	0.00172682	0.207703	0.014038	0.207703
FBgn0034493	CG8908	3.01052	3.23427	1.92515	2.91258	3.1224	2.41886	0.774682	-0.368324	0.182359	0.99998	0.288608	0.216425	5.56609	0.0589913	0.00356822	0.0432714	0.0248132	0.0432714
FBgn0053099	CG33099	5.3167	6.9504	4.15679	5.34688	6.13355	4.75183	0.774728	-0.368238	0.234102	0.99998	0.266693	0.224138	4.67967	0.0497064	0.0106279	0.0283692	0.0396099	0.0396099
FBgn0085455	CG34426	7.36674	7.0628	6.48943	4.69114	7.21477	5.59028	0.774839	-0.368032	0.223421	0.99998	0.28397	0.233244	4.54307	0.043102	0.0121105	0.0122229	0.0422924	0.0422924
FBgn0044046	Ilp7	4.19494	4.31047	2.90012	3.69209	4.2527	3.29611	0.775061	-0.367618	0.291534	0.99998	0.272685	0.258528	4.15992	0.035503	0.0159011	0.000174657	0.0509355	0.0509355
FBgn0031034	CG14205	1.92812	5.25483	0.950486	4.61859	3.59148	2.78454	0.775318	-0.36714	0.648249	0.99998	0.429453	0.941379	4.68435	0.652273	0.012752	0.873442	0.0395209	0.873442
FBgn0263762	CG43679	23.1994	41.6408	18.3457	31.9386	32.4201	25.1421	0.77551	-0.366782	0.52228	0.99998	0.268013	0.418878	4.82828	0.140916	0.0110335	0.164425	0.036863	0.164425
FBgn0035934	TrpA1	0.24715	0.458046	0.136788	0.410443	0.352598	0.273615	0.775999	-0.365873	0.569474	0.99998	0.355469	0.624916	3.09256	0.302466	0.0560624	0.334458	0.0924236	0.334458
FBgn0001992	Cyp303a1	0.324109	0.379072	0.265624	0.280888	0.35159	0.273256	0.777199	-0.363643	0.601134	0.99998	0.250825	0.479799	2.52801	0.0268387	0.0973462	-0.0885447	0.132861	0.132861
FBgn0026314	Ugt35b	7.22589	8.0152	5.90056	5.94515	7.62055	5.92285	0.777221	-0.363603	0.153695	0.99998	0.267605	0.187582	5.2353	0.0269937	0.00520123	-0.000517039	0.0299859	0.0299859
FBgn0024963	GluClalpha	0.41349	0.259912	0.256136	0.267289	0.336701	0.261712	0.777284	-0.363486	0.614988	0.99998	0.218683	0.434786	2.61634	0.0463307	0.0637203	-0.0181353	0.125319	0.125319
FBgn0033820	CG4716	381.262	511.403	325.235	369.204	446.332	347.22	0.77794	-0.362268	0.132779	0.99998	0.260486	0.173284	8.42554	0.0426358	0.000282725	0.0297446	0.00666246	0.0297446
FBgn0053834	His1:CG33834	1.05162	0	0.818122	0	0.525811	0.409061	0.777962	-0.362229	0.959313	0.99998	0.123028	2.41157	1.01098	3.88216	1.6641	4.15158	0.385267	4.15158
FBgn0030163	CG1791	1.38048	0.973344	1.04761	0.785558	1.17691	0.916582	0.778801	-0.360673	0.512779	0.99998	0.251387	0.38408	2.98788	0.0498856	0.0488619	-0.00563114	0.0986557	0.0986557
FBgn0038011	CG4066	2.07652	9.22452	2.26692	6.53542	5.65052	4.40117	0.778897	-0.360496	0.872659	0.99998	0.148988	0.929543	4.75217	0.583432	0.00988662	0.854163	0.0382498	0.854163
FBgn0024913	Actbeta	0.164751	0.140422	0.0992056	0.138593	0.152587	0.118899	0.779225	-0.359887	0.655494	0.99998	0.262574	0.588543	2.14466	0.0426326	0.174158	-0.144681	0.172225	0.172225
FBgn0030270	CG15199	7.10305	10.7227	6.116	7.77637	8.91288	6.94619	0.779342	-0.359671	0.365155	0.99998	0.247052	0.272809	4.09373	0.0619256	0.0217785	0.0405927	0.0526461	0.0526461
FBgn0004240	Dpt	5.64179	7.26495	3.6854	6.37425	6.45337	5.02983	0.779411	-0.359545	0.397195	0.99998	0.289748	0.342233	3.41685	0.0904127	0.0410899	0.0525521	0.0760333	0.0760333
FBgn0264746	CG44004	1.323	1.12965	0.990633	0.921032	1.22632	0.955832	0.779431	-0.359508	0.508222	0.99998	0.258692	0.391004	2.98961	0.0244788	0.0543359	-0.0510784	0.0985484	0.0985484
FBgn0036723	CG12229	0.377365	0.77062	0.477357	0.417493	0.573993	0.447425	0.779496	-0.359387	0.632745	0.99998	0.199251	0.416959	2.82354	0.102362	0.0643411	0.0693522	0.109514	0.109514
FBgn0039178	CG6356	0.321845	0.646693	0.281423	0.473715	0.484269	0.377569	0.779668	-0.359069	0.594474	0.99998	0.233864	0.439293	3.09433	0.146883	0.0517502	0.141228	0.0923228	0.141228
FBgn0262656	dm	58.7214	61.4611	37.9639	55.7762	60.0913	46.87	0.779981	-0.358489	0.160853	0.99998	0.286222	0.204122	8.64574	0.055085	0.00029907	0.0413669	0.00633513	0.0413669
FBgn0010044	GstD8	0.54148	0.317665	0.428942	0.241465	0.429572	0.335203	0.780319	-0.357864	0.749811	0.99998	0.240468	0.754082	1.55468	0.0963054	0.308133	-0.192588	0.260506	0.260506
FBgn0039084	CG10175	1.07013	1.59024	0.733088	1.34451	1.33019	1.0388	0.780944	-0.356708	0.44072	0.99998	0.287532	0.372945	4.02402	0.120283	0.0238581	0.11523	0.0545338	0.11523
FBgn0036993	CG5910	11.5253	13.2385	9.59657	9.74819	12.3819	9.67238	0.781171	-0.35629	0.16996	0.99998	0.256155	0.186656	5.24351	0.0266165	0.00498631	0.00213085	0.0298543	0.0298543
FBgn0042129	OS9	1.25641	1.47258	0.834535	1.29767	1.3645	1.0661	0.781314	-0.356025	0.543394	0.99998	0.274576	0.451837	2.58406	0.0624659	0.0761403	-0.0201373	0.128016	0.128016
FBgn0266417	CG45057	19.0884	19.4606	12.5316	17.595	19.2745	15.0633	0.781513	-0.355658	0.118293	0.99998	0.278759	0.178465	5.57117	0.0471353	0.00422137	0.0276284	0.0247355	0.0276284
FBgn0045770	S-Lap3	0.525991	0.721719	0.404812	0.57029	0.623855	0.487551	0.781514	-0.355657	0.483187	0.99998	0.256486	0.36579	3.19619	0.0602558	0.0470702	0.0104208	0.0867319	0.0867319
FBgn0265362	CG44303	44.2461	45.5591	40.5144	29.7018	44.9026	35.1081	0.781873	-0.354994	0.184665	0.99998	0.265933	0.200473	5.03713	0.0390675	0.00695185	0.0162893	0.0332375	0.0332375
FBgn0264344	CG43800	0.434313	1.43556	0.613713	0.848409	0.934935	0.731061	0.781937	-0.354875	0.890938	0.99998	0.141338	1.03077	1.64469	0.236059	0.818145	-0.474044	0.244351	0.244351
FBgn0085271	CG34242	43.715	49.5425	42.0694	30.8732	46.6288	36.4713	0.782163	-0.354459	0.215838	0.99998	0.263442	0.212853	4.82827	0.0417647	0.00844307	0.0195032	0.0368633	0.0368633
FBgn0036768	CG7402	0.71387	0.448875	0.45562	0.453941	0.581372	0.454781	0.782254	-0.354291	0.582049	0.99998	0.227406	0.413169	2.83619	0.0473001	0.0620798	-0.0169864	0.108629	0.108629
FBgn0264908	pHCl	0.207545	0.3683	0.243047	0.207441	0.287923	0.225244	0.782308	-0.354191	0.604959	0.99998	0.214162	0.414014	2.74452	0.0763116	0.0561619	0.0353729	0.115246	0.115246
FBgn0261799	dsx-c73A	0.3477	0.311441	0.280504	0.23541	0.329571	0.257957	0.782706	-0.353457	0.506087	0.99998	0.252718	0.380059	2.9929	0.0269404	0.0461003	-0.0376228	0.0983449	0.0983449
FBgn0083952	CG34116	2.97504	3.31707	3.21068	1.71495	3.14605	2.46282	0.782827	-0.353234	0.552018	0.99998	0.302418	0.508489	3.46447	0.0933661	0.184606	-0.0902857	0.0739551	0.0739551
FBgn0000644	Fcp3C	29.2822	57.6713	25.4951	42.5804	43.4768	34.0378	0.782896	-0.353108	0.594137	0.99998	0.231203	0.433898	6.31554	0.14333	0.00188666	0.186381	0.015541	0.186381
FBgn0051370	CG31370	5.16252	6.37854	3.23193	5.80937	5.77053	4.52065	0.783404	-0.352172	0.353895	0.99998	0.29988	0.323474	4.66665	0.0997329	0.00949389	0.0951414	0.0398586	0.0951414
FBgn0051207	CG31207	4.76374	6.44661	2.90209	5.88798	5.60518	4.39504	0.784103	-0.350884	0.437373	0.99998	0.306802	0.395039	4.00018	0.135413	0.0203008	0.135755	0.0552008	0.135755
FBgn0032495	CG16820	0.543326	0.597349	0.336029	0.558747	0.570337	0.447388	0.784427	-0.35029	0.542217	0.99998	0.274535	0.450454	2.61522	0.0688921	0.0774971	-0.0118438	0.125411	0.125411
FBgn0058198	CG40198	1.02487	1.39219	0.94454	0.951545	1.20853	0.948043	0.784458	-0.350231	0.582659	0.99998	0.236069	0.429602	2.89737	0.0374384	0.0800929	-0.0517995	0.104465	0.104465
FBgn0003984	vn	0.582672	0.797669	0.393953	0.689307	0.690171	0.54163	0.784777	-0.349646	0.404091	0.99998	0.275038	0.329648	3.93716	0.0976607	0.0186302	0.0900379	0.0570217	0.0900379
FBgn0039937	fd102C	0.836391	0.567083	0.694421	0.407752	0.701737	0.551086	0.785318	-0.348652	0.454757	0.99998	0.26862	0.359354	3.17265	0.08717	0.0411499	0.0535267	0.0879851	0.0879851
FBgn0015011	Ahcy89E	4.23694	4.2002	2.71303	3.91315	4.21857	3.31309	0.785358	-0.348577	0.205141	0.99998	0.269804	0.21294	4.83392	0.0474547	0.00858173	0.0262032	0.0367619	0.0367619
FBgn0264490	Eip93F	2.23966	3.33496	1.13872	3.23957	2.78731	2.18915	0.785398	-0.348504	0.517845	0.99998	0.369759	0.571789	6.18328	0.263536	0.00196085	0.324982	0.0167618	0.324982
FBgn0026438	Eaat2	0.449147	0.58051	0.453292	0.355591	0.514828	0.404442	0.785586	-0.348159	0.46952	0.99998	0.250363	0.346159	3.2652	0.0424071	0.0366385	-0.00436873	0.0831876	0.0831876
FBgn0051019	CG31019	0.347136	0.42137	0.219839	0.383915	0.384253	0.301877	0.785621	-0.348094	0.57074	0.99998	0.273981	0.483245	2.51092	0.082646	0.0991453	-0.0127093	0.13438	0.13438
FBgn0051221	CG31221	0.313404	0.56843	0.345614	0.347585	0.440917	0.3466	0.786088	-0.347238	0.522738	0.99998	0.214679	0.335893	3.33351	0.0824294	0.0329632	0.0676373	0.0798606	0.0798606
FBgn0063493	GstE7	38.442	37.6167	28.8208	30.9992	38.0293	29.91	0.786498	-0.346485	0.0945082	0.99998	0.254836	0.152406	5.87909	0.0227108	0.00292538	-0.00132984	0.0203023	0.0203023
FBgn0051102	CG31102	5.9134	7.94745	4.29891	6.60573	6.93042	5.45232	0.786723	-0.346073	0.328643	0.99998	0.266502	0.272817	5.18892	0.073294	0.0060655	0.0683639	0.0307334	0.0683639
FBgn0261260	mgl	2.53555	4.02048	1.53143	3.62714	3.27801	2.57928	0.786843	-0.345852	0.526791	0.99998	0.315789	0.498946	6.73848	0.199206	0.0012639	0.247684	0.0124686	0.247684
FBgn0029898	CG14439	2.51946	2.27332	1.43803	2.33469	2.39639	1.88636	0.787168	-0.345256	0.26013	0.99998	0.274543	0.243804	4.46179	0.0647515	0.0125155	0.0469248	0.0439741	0.0469248
FBgn0037765	CG9458	17.3889	23.3411	13.3299	18.745	20.365	16.0375	0.7875	-0.344648	0.276195	0.99998	0.259097	0.237942	5.433	0.0601213	0.00404141	0.0525751	0.0268722	0.0525751
FBgn0039485	CG17189	4.46918	3.81294	3.44256	3.08072	4.14106	3.26164	0.787634	-0.344403	0.34578	0.99998	0.252376	0.267686	4.01686	0.0255096	0.0169226	-0.0105049	0.0547329	0.0547329
FBgn0032850	Kua	3.82528	6.1104	3.09711	4.72968	4.96784	3.91339	0.787746	-0.344198	0.453809	0.99998	0.249142	0.332597	4.8814	0.0944375	0.00775501	0.102866	0.0359176	0.102866
FBgn0013813	Dhc98D	0.163631	0.16773	0.165902	0.0951521	0.165681	0.130527	0.787822	-0.344058	0.324848	0.99998	0.288946	0.293482	3.80728	0.0765063	0.0250628	0.0479519	0.0610687	0.0610687
FBgn0030576	CG15890	1.0171	1.5853	0.924312	1.12611	1.3012	1.02521	0.787894	-0.343927	0.39147	0.99998	0.230616	0.269111	4.03606	0.0613806	0.0182196	0.0472594	0.054201	0.054201
FBgn0034943	Fmo-1	1.73852	1.56077	1.26659	1.33346	1.64965	1.30003	0.788066	-0.343612	0.432382	0.99998	0.246403	0.31384	3.58249	0.0219363	0.0293709	-0.0268238	0.0691248	0.0691248
FBgn0029766	CG15784	27.9305	29.7568	15.7539	29.7384	28.8437	22.7462	0.788601	-0.342632	0.356877	0.99998	0.301599	0.327351	7.04046	0.10176	0.00108356	0.106075	0.0108432	0.106075
FBgn0029128	tyn	1.87942	1.78904	1.38339	1.51079	1.83423	1.44709	0.788937	-0.342017	0.264367	0.99998	0.253412	0.227045	4.62182	0.0230335	0.0108239	-0.0083824	0.0407256	0.0407256
FBgn0036834	CG6836	2.20116	3.41869	2.06146	2.3732	2.80992	2.21733	0.789107	-0.341706	0.398109	0.99998	0.228288	0.270162	3.96026	0.0561324	0.016643	0.041498	0.0563444	0.0563444
FBgn0035106	rno	9.45507	12.6441	6.85477	10.5865	11.0496	8.72065	0.789229	-0.341484	0.337372	0.99998	0.263503	0.274662	7.68045	0.0734375	0.000486058	0.0749533	0.0083185	0.0749533
FBgn0028899	CG31817	0.193957	0.259752	0.151377	0.207174	0.226855	0.179276	0.790267	-0.339588	0.469285	0.99998	0.254822	0.352137	3.23735	0.0574124	0.0394056	0.014246	0.0845951	0.0845951
FBgn0037841	CG4565	2.81302	3.13442	3.0207	1.68218	2.97372	2.35144	0.790741	-0.338723	0.37624	0.99998	0.28504	0.322135	3.46667	0.0835422	0.0299103	0.0547792	0.0738609	0.0738609
FBgn0004607	zfh2	0.213438	0.371775	0.184559	0.278506	0.292607	0.231533	0.791277	-0.337746	0.521269	0.99998	0.231696	0.361241	3.88149	0.104891	0.0221149	0.10838	0.0587057	0.10838
FBgn0264001	bru-3	1.00977	1.15777	0.791075	0.925751	1.08377	0.858413	0.792062	-0.336315	0.356812	0.99998	0.247372	0.268458	3.8511	0.0284853	0.0124128	-0.00028148	0.0596569	0.0596569
FBgn0033484	CG2269	0.389179	0.137423	0.190716	0.226519	0.263301	0.208617	0.792315	-0.335854	0.81334	0.99998	0.117545	0.49782	2.73125	0.169822	0.0965867	0.151238	0.116243	0.151238
FBgn0052719	CG32719	0.0653722	0.298983	0.0868366	0.202074	0.182178	0.144455	0.792935	-0.334725	0.92423	0.99998	0.0802097	0.843364	2.29741	0.47632	0.0933756	0.617887	0.155142	0.617887
FBgn0264273	Sema-2b	0.366312	0.556787	0.249803	0.482199	0.46155	0.366001	0.792983	-0.334639	0.493557	0.99998	0.271892	0.397118	3.44036	0.129777	0.0306639	0.127039	0.0749978	0.127039
FBgn0036665	CG13024	0.590278	0.53198	0.349567	0.540681	0.561129	0.445124	0.793265	-0.334124	0.564938	0.99998	0.261507	0.454383	2.56646	0.0541116	0.0769499	-0.0299755	0.129514	0.129514
FBgn0038402	Fer2	0.172012	0.416031	0.289187	0.177437	0.294022	0.233312	0.79352	-0.333662	0.798174	0.99998	0.171459	0.670516	1.78157	0.158628	0.227788	-0.00454592	0.221804	0.221804
FBgn0031849	CG11327	0.114042	0.27064	0.157965	0.1476	0.192341	0.152782	0.794332	-0.332187	0.817644	0.99998	0.15267	0.662126	1.73464	0.120518	0.209139	-0.0400152	0.229272	0.229272
FBgn0038354	CG5404	0.254776	0.717198	0.321712	0.451087	0.485987	0.3864	0.795082	-0.330824	0.8121	0.99998	0.130008	0.5469	3.01597	0.205034	0.0516159	0.247484	0.0969333	0.247484
FBgn0003249	Rh3	0.298606	0.617842	0.496073	0.232879	0.458224	0.364476	0.795409	-0.330231	0.657002	0.99998	0.232666	0.523957	2.26749	0.184297	0.116198	0.133181	0.158333	0.158333
FBgn0262123	l(2)41Ab	1.11255	1.6985	1.01708	1.21909	1.40553	1.11809	0.795491	-0.330082	0.39026	0.99998	0.229974	0.267678	4.03934	0.0606671	0.0175405	0.047016	0.054111	0.054111
FBgn0262537	CG43091	2.90834	4.10506	2.73948	2.84127	3.5067	2.79037	0.795725	-0.329657	0.563132	0.99998	0.228241	0.394746	2.98058	0.0415314	0.0567153	-0.0204651	0.0991094	0.0991094
FBgn0085432	pan	9.99937	11.6278	7.29409	9.91916	10.8136	8.60663	0.795907	-0.329328	0.169128	0.99998	0.257596	0.187341	6.46916	0.0455165	0.0016902	0.0334065	0.0143122	0.0334065
FBgn0034717	CG5819	9.6298	12.4835	7.6015	10.0004	11.0567	8.80093	0.795985	-0.329188	0.226411	0.99998	0.244845	0.202409	6.34142	0.0472959	0.00195458	0.0390147	0.0153216	0.0390147
FBgn0261508	CG42656	18.7855	35.6854	20.658	22.706	27.2355	21.682	0.796095	-0.328988	0.598979	0.99998	0.184816	0.351447	3.27776	0.0847482	0.0409527	0.0690912	0.0825625	0.0825625
FBgn0032483	CG15482	0.418355	0.286852	0.345335	0.216373	0.352604	0.280854	0.796514	-0.328229	0.74309	0.99998	0.223712	0.682541	1.75402	0.0636109	0.239706	-0.169313	0.226156	0.226156
FBgn0050424	CG30424	4.78355	8.23784	4.31336	6.06095	6.5107	5.18715	0.796713	-0.327869	0.507681	0.99998	0.222993	0.336616	4.36438	0.0921157	0.016963	0.0963477	0.0460872	0.0963477
FBgn0039354	Lgr3	1.0319	0.880866	0.890379	0.634045	0.956383	0.762212	0.796974	-0.327396	0.384583	0.99998	0.248764	0.286106	3.86011	0.041331	0.0224839	0.00857093	0.0593726	0.0593726
FBgn0034322	CG18536	3.49941	4.1096	2.72273	3.34178	3.80451	3.03225	0.797017	-0.327318	0.428369	0.99998	0.249401	0.314906	3.56134	0.0354358	0.0292074	-0.00715417	0.0699582	0.0699582
FBgn0037222	CG14642	1.06549	1.18523	0.522467	1.27203	1.12536	0.897249	0.797299	-0.326808	0.463937	0.99998	0.32401	0.442408	3.12726	0.165477	0.0487216	0.147003	0.090467	0.147003
FBgn0085447	sif	0.143113	0.210535	0.132151	0.149955	0.176824	0.141053	0.797704	-0.326075	0.530568	0.99998	0.210792	0.336116	3.51285	0.0484923	0.0410527	0.00946923	0.0719211	0.0719211
FBgn0004228	mex1	17.1504	21.0192	11.6297	18.8214	19.0848	15.2256	0.797786	-0.325927	0.333189	0.99998	0.266034	0.274911	5.04037	0.0739754	0.0069971	0.0685789	0.0331831	0.0685789
FBgn0085792	CR41509	7.77193	7.10278	6.29319	5.57686	7.43736	5.93503	0.798002	-0.325535	0.292437	0.99998	0.244539	0.232277	4.81548	0.0223504	0.0168588	-0.0132327	0.0370936	0.0370936
FBgn0035262	CG18171	0.694222	0.897579	0.477103	0.794876	0.795901	0.63599	0.799082	-0.323584	0.429033	0.99998	0.256767	0.324674	3.51923	0.0786585	0.0337544	0.0512686	0.0716585	0.0716585
FBgn0029922	CG14431	0.231298	0.177157	0.105562	0.22087	0.204227	0.163216	0.799189	-0.323392	0.455229	0.99998	0.285145	0.38186	3.07722	0.124314	0.0500232	0.0957936	0.0933061	0.0957936
FBgn0039788	Rpt6R	0.335243	0.456434	0.247614	0.38518	0.395838	0.316397	0.799309	-0.323175	0.675183	0.99998	0.237373	0.566462	2.18189	0.066001	0.153004	-0.0821753	0.167875	0.167875
FBgn0033287	CG8701	0.644532	0.679376	0.493453	0.565159	0.661954	0.529306	0.799612	-0.322629	0.650284	0.99998	0.227871	0.502617	2.41192	0.0212924	0.109039	-0.103062	0.143585	0.143585
FBgn0033945	CG12868	25.5709	20.9493	20.7969	16.4078	23.2601	18.6024	0.799754	-0.322372	0.198324	0.99998	0.244711	0.190238	5.20071	0.0327934	0.00564779	0.0136005	0.0305428	0.0305428
FBgn0029856	CG11700	3.15465	3.4057	2.92614	2.32061	3.28018	2.62338	0.799767	-0.322349	0.349748	0.99998	0.245182	0.262204	4.21575	0.0295449	0.0192013	-0.00494097	0.0495498	0.0495498
FBgn0051618	His2A:CG31618	52.4667	29.2257	47.9959	17.339	40.8462	32.6675	0.799768	-0.322346	0.573133	0.99998	0.321984	0.571457	5.28239	0.252266	0.0352548	0.291308	0.0292341	0.291308
FBgn0053814	His2A:CG33814	52.4667	29.2257	47.9959	17.339	40.8462	32.6675	0.799768	-0.322346	0.573133	0.99998	0.321984	0.571457	5.28239	0.252266	0.0352548	0.291308	0.0292341	0.291308
FBgn0053817	His2A:CG33817	52.4667	29.2257	47.9959	17.339	40.8462	32.6675	0.799768	-0.322346	0.573133	0.99998	0.321984	0.571457	5.28239	0.252266	0.0352548	0.291308	0.0292341	0.291308
FBgn0053820	His2A:CG33820	52.4667	29.2257	47.9959	17.339	40.8462	32.6675	0.799768	-0.322346	0.573133	0.99998	0.321984	0.571457	5.28239	0.252266	0.0352548	0.291308	0.0292341	0.291308
FBgn0053823	His2A:CG33823	52.4667	29.2257	47.9959	17.339	40.8462	32.6675	0.799768	-0.322346	0.573133	0.99998	0.321984	0.571457	5.28239	0.252266	0.0352548	0.291308	0.0292341	0.291308
FBgn0053826	His2A:CG33826	52.4667	29.2257	47.9959	17.339	40.8462	32.6675	0.799768	-0.322346	0.573133	0.99998	0.321984	0.571457	5.28239	0.252266	0.0352548	0.291308	0.0292341	0.291308
FBgn0053829	His2A:CG33829	52.4667	29.2257	47.9959	17.339	40.8462	32.6675	0.799768	-0.322346	0.573133	0.99998	0.321984	0.571457	5.28239	0.252266	0.0352548	0.291308	0.0292341	0.291308
FBgn0033582	CG9084	3.75475	4.73727	2.20791	4.58457	4.24601	3.39624	0.799866	-0.32217	0.448897	0.99998	0.293951	0.38818	3.9881	0.129258	0.0201358	0.130548	0.0555433	0.130548
FBgn0052259	CG32259	1.83202	3.17909	2.21401	1.79482	2.50555	2.00442	0.79999	-0.321946	0.585105	0.99998	0.202438	0.370804	3.09977	0.0751723	0.0454828	0.0467851	0.0920128	0.0920128
FBgn0262481	CG43071	5.48962	6.95991	4.31201	5.65229	6.22476	4.98215	0.800375	-0.321251	0.556535	0.99998	0.239862	0.407931	3.00883	0.0448999	0.0690399	-0.030457	0.0973675	0.0973675
FBgn0039087	CG10168	0.653839	0.617974	0.252455	0.765571	0.635907	0.509013	0.800452	-0.321113	0.492603	0.99998	0.37092	0.540562	2.84429	0.240665	0.0825438	0.209664	0.108066	0.209664
FBgn0000411	D	0.304768	0.319867	0.230546	0.26957	0.312317	0.250058	0.800652	-0.320753	0.655412	0.99998	0.236112	0.529096	2.48087	0.0240588	0.142843	-0.134629	0.1371	0.1371
FBgn0029523	CR18275	3.05681	2.85201	2.39747	2.33397	2.95441	2.36572	0.800743	-0.320589	0.300862	0.99998	0.23814	0.230179	4.67576	0.0191825	0.0132978	-0.0128793	0.0396845	0.0396845
FBgn0036787	CG4306	5.12039	8.96339	3.98182	7.29572	7.04189	5.63877	0.800747	-0.320582	0.564558	0.99998	0.246532	0.427943	4.49423	0.14235	0.0116863	0.171449	0.0432945	0.171449
FBgn0050054	CG30054	21.6764	15.1845	16.5546	12.9679	18.4305	14.7613	0.800917	-0.320275	0.244856	0.99998	0.227891	0.195961	5.49315	0.042912	0.00428085	0.0341201	0.0259379	0.0341201
FBgn0250862	CG42237	0.467557	0.891428	0.35765	0.73131	0.679493	0.54448	0.801304	-0.319579	0.620163	0.99998	0.236337	0.476852	2.71767	0.17021	0.0752479	0.15214	0.117274	0.15214
FBgn0039086	CG16732	2.13153	2.23185	0.964094	2.53263	2.18169	1.74836	0.80138	-0.319442	0.474645	0.99998	0.347253	0.485709	3.94702	0.19747	0.0214971	0.214416	0.056731	0.214416
FBgn0038037	Cyp9f2	56.0289	67.6068	40.1669	58.9252	61.8179	49.546	0.801484	-0.319254	0.262931	0.99998	0.25174	0.22487	7.37815	0.0548352	0.000650959	0.0499155	0.00936396	0.0499155
FBgn0032213	CG5390	20.7962	21.675	16.3444	17.7015	21.2356	17.023	0.801624	-0.319003	0.0956443	0.99998	0.233804	0.140309	6.10332	0.0202221	0.00209274	0.000908205	0.017594	0.017594
FBgn0034759	CG13511	0.688213	0.486194	0.444428	0.497122	0.587203	0.470775	0.801724	-0.318823	0.680806	0.99998	0.215102	0.5229	2.60164	0.0334467	0.146885	-0.11985	0.126539	0.126539
FBgn0038147	CCHa2	35.8585	51.3497	29.8412	40.0826	43.6041	34.9619	0.801804	-0.318678	0.352832	0.99998	0.232414	0.250147	6.65688	0.059721	0.00117226	0.0614011	0.012992	0.0614011
FBgn0038455	CG14907	21.4	23.4801	19.529	16.4624	22.4401	17.9957	0.801943	-0.318428	0.11688	0.99998	0.241822	0.154223	5.8258	0.0261244	0.00276547	0.00718223	0.0210191	0.0210191
FBgn0260400	elav	0.562688	0.789181	0.465157	0.619115	0.675934	0.542136	0.802054	-0.318229	0.444493	0.99998	0.238734	0.312222	3.35665	0.057715	0.0187098	0.0393658	0.0787727	0.0787727
FBgn0033521	CG12896	23.7693	17.216	15.7678	17.1189	20.4927	16.4433	0.8024	-0.317606	0.327066	0.99998	0.22031	0.224797	5.48258	0.0328183	0.0244319	0.00052728	0.0261019	0.0261019
FBgn0031675	CG9121	0.756951	0.755529	0.66612	0.547562	0.75624	0.606841	0.802445	-0.317526	0.500221	0.99998	0.232734	0.34523	3.35773	0.0236469	0.0404611	-0.0320733	0.0787227	0.0787227
FBgn0031365	CG17650	0.72581	0.78546	0.161116	1.05225	0.755635	0.606685	0.80288	-0.316743	0.532851	0.99998	0.48464	0.777089	1.40788	0.48087	0.296727	0.307141	0.289331	0.307141
FBgn0001987	Gli	5.4737	7.13002	3.66675	6.4686	6.30186	5.06768	0.804156	-0.314453	0.41541	0.99998	0.263697	0.323788	6.01807	0.0930713	0.00273808	0.102101	0.018561	0.102101
FBgn0014007	Ptp69D	55.1486	41.8474	43.1892	34.8209	48.498	39.005	0.804261	-0.314265	0.135643	0.99998	0.233369	0.156391	8.25126	0.0344591	0.000243965	0.0242142	0.00695854	0.0242142
FBgn0034454	CG15120	2.018	2.35594	1.90181	1.61641	2.18697	1.75911	0.80436	-0.314088	0.469449	0.99998	0.226654	0.313327	3.55838	0.0256464	0.0280984	-0.0153147	0.0700756	0.0700756
FBgn0259716	CG42370	5.12514	6.39888	3.96605	5.30534	5.76201	4.6357	0.804527	-0.313787	0.225022	0.99998	0.235373	0.193997	5.23824	0.0435567	0.00542907	0.0322058	0.0299387	0.0322058
FBgn0032730	CG10431	5.03673	5.82687	4.53457	4.20651	5.4318	4.37054	0.80462	-0.31362	0.171075	0.99998	0.231292	0.168979	5.5441	0.0241079	0.00340324	0.0060107	0.0251508	0.0251508
FBgn0037683	CG18473	7.21796	11.358	6.52562	8.42301	9.288	7.47432	0.804728	-0.313427	0.434391	0.99998	0.212871	0.272318	5.12405	0.0645426	0.00573997	0.0684169	0.0317923	0.0684169
FBgn0036698	CG7724	0.689555	0.946457	0.563992	0.753143	0.818006	0.658567	0.805089	-0.31278	0.603154	0.99998	0.223261	0.429455	2.90908	0.0487512	0.0807412	-0.0325372	0.10369	0.10369
FBgn0038606	CG15803	0.169759	0.24347	0.148164	0.184544	0.206615	0.166354	0.805141	-0.312687	0.596098	0.99998	0.211313	0.398688	2.86799	0.0464125	0.0525125	-0.00522023	0.10644	0.10644
FBgn0052085	CG32085	0.227376	0.187247	0.083446	0.250566	0.207311	0.167006	0.805581	-0.311898	0.520816	0.99998	0.338972	0.527921	2.37461	0.224101	0.108907	0.169794	0.14724	0.169794
FBgn0000406	Cyt-b5-r	124.432	146.34	97.1672	121.034	135.386	109.1	0.805847	-0.311422	0.115241	0.99998	0.231569	0.147021	8.05227	0.0322848	0.000247988	0.0213672	0.00734214	0.0213672
FBgn0262357	CG43055	44.7751	33.995	25.7836	37.7084	39.385	31.746	0.806042	-0.311073	0.301369	0.99998	0.238656	0.23092	5.51109	0.0545347	0.00456044	0.0487634	0.02566	0.0487634
FBgn0034217	Lhr	18.6762	14.8407	15.9727	11.0537	16.7585	13.5132	0.806353	-0.310517	0.235955	0.99998	0.240128	0.202613	5.65274	0.0465886	0.00389995	0.0371522	0.023502	0.0371522
FBgn0040371	CG12470	0.445608	0.375276	0.490319	0.171789	0.410442	0.331054	0.80658	-0.310111	0.633785	0.99998	0.316518	0.664387	1.80999	0.181138	0.223999	-0.00238361	0.21741	0.21741
FBgn0033285	CG18449	0.423387	0.687996	0.373995	0.52278	0.555692	0.448387	0.806899	-0.309539	0.765384	0.99998	0.196336	0.65792	1.73933	0.0674026	0.204345	-0.122515	0.228514	0.228514
FBgn0035246	CG13928	0.378192	0.489543	0.250919	0.449477	0.433867	0.350198	0.807154	-0.309083	0.515932	0.99998	0.254175	0.391263	2.91855	0.0897336	0.0500176	0.0522803	0.103069	0.103069
FBgn0051999	CG31999	9.25904	13.1449	7.41028	10.6793	11.202	9.04478	0.807426	-0.308598	0.389786	0.99998	0.234136	0.27225	6.277	0.0676865	0.002384	0.0717359	0.0158788	0.0717359
FBgn0263973	jv	0.834864	1.1504	0.631421	0.972006	0.992634	0.801713	0.807663	-0.308175	0.398781	0.99998	0.235735	0.279373	4.66204	0.0705565	0.00846439	0.0695849	0.039947	0.0695849
FBgn0086778	nAChRalpha7	0.163508	0.228585	0.148434	0.168246	0.196047	0.15834	0.807666	-0.308169	0.652371	0.99998	0.195638	0.434296	2.7197	0.0367331	0.0714937	-0.0355311	0.117119	0.117119
FBgn0002855	Acp26Aa	0.877611	0.544072	0.523656	0.624718	0.710841	0.574187	0.807757	-0.308006	0.723064	0.99998	0.198339	0.5597	2.18397	0.0472068	0.145629	-0.0944877	0.167636	0.167636
FBgn0004666	sim	6.02515	6.48539	3.92991	6.17621	6.25527	5.05306	0.807808	-0.307916	0.291663	0.99998	0.247016	0.234254	5.73538	0.0569221	0.00335846	0.0515163	0.0222897	0.0515163
FBgn0033348	Spt	8.08933	8.06879	7.2133	5.84303	8.07906	6.52817	0.808036	-0.307509	0.165916	0.99998	0.234788	0.169468	5.58311	0.0252284	0.00416618	0.00611363	0.0245531	0.0245531
FBgn0067622	LSm-4	36.7968	32.7771	26.9844	29.2474	34.787	28.1159	0.80823	-0.307161	0.122608	0.99998	0.230651	0.149393	6.36001	0.0200891	0.00715089	-0.00361708	0.0151674	0.0151674
FBgn0034755	CG3746	2.15931	2.64412	2.13847	1.74463	2.40171	1.94155	0.808401	-0.306857	0.588028	0.99998	0.221468	0.408841	2.94537	0.0296067	0.0658173	-0.0459311	0.101334	0.101334
FBgn0038034	Cyp9f3Psi	4.64194	6.288	4.32105	4.51596	5.46497	4.4185	0.808513	-0.306657	0.282801	0.99998	0.219937	0.204773	5.07246	0.0361074	0.00928598	0.020689	0.0326461	0.0326461
FBgn0029945	CG18155	0.501667	0.357895	0.232801	0.462172	0.429781	0.347487	0.80852	-0.306645	0.59335	0.99998	0.257255	0.481763	2.58038	0.110605	0.103768	0.0290489	0.128327	0.128327
FBgn0036777	CG7341	21.6896	20.4275	19.6983	14.3676	21.0585	17.0329	0.808838	-0.306078	0.117484	0.99998	0.238535	0.152377	6.08642	0.0344454	0.00232587	0.0208929	0.0177792	0.0208929
FBgn0264255	para	0.0648734	0.0945758	0.0319934	0.0969785	0.0797246	0.0644859	0.808859	-0.30604	0.564357	0.99998	0.320146	0.555441	2.19881	0.239841	0.0569545	0.251561	0.165939	0.251561
FBgn0037764	CG9459	12.4391	12.6692	6.6318	13.6785	12.5541	10.1552	0.808909	-0.30595	0.429497	0.99998	0.290293	0.367435	4.88948	0.118096	0.00918554	0.125823	0.0357754	0.125823
FBgn0259699	CG42353	1.93859	2.37323	0.958008	2.52998	2.15591	1.74399	0.808935	-0.305904	0.505705	0.99998	0.334147	0.502069	5.32509	0.205267	0.00475451	0.247319	0.0285583	0.247319
FBgn0053971	Ir62a	0.9642	1.50955	0.595899	1.40559	1.23687	1.00075	0.809094	-0.305622	0.560001	0.99998	0.284052	0.487359	3.5175	0.185241	0.0352786	0.20224	0.0717298	0.20224
FBgn0037763	CG16904	87.6748	118.673	67.6603	99.44	103.174	83.5501	0.809799	-0.304364	0.362536	0.99998	0.233265	0.256183	7.19405	0.0618906	0.000723684	0.0649059	0.0101268	0.0649059
FBgn0035702	CG10147	8.86995	7.52349	6.9251	6.35657	8.19672	6.64083	0.810182	-0.303683	0.192209	0.99998	0.225969	0.17328	5.5042	0.0207147	0.0042592	0.00128167	0.0257667	0.0257667
FBgn0004168	5-HT1A	0.0474247	0.0387677	0.0208936	0.0489637	0.0430962	0.0349287	0.810481	-0.303149	0.741882	0.99998	0.255982	0.777206	1.39334	0.115838	0.311685	-0.170691	0.292364	0.292364
FBgn0036145	CG7607	2.12572	4.17134	2.4639	2.6399	3.14853	2.5519	0.810506	-0.303106	0.644793	0.99998	0.170256	0.369314	3.16836	0.0910284	0.0481767	0.0738722	0.088216	0.088216
FBgn0032706	Irk3	8.69418	13.2037	6.24381	11.5049	10.949	8.87434	0.810519	-0.303082	0.514279	0.99998	0.247371	0.379293	5.72588	0.116306	0.00376512	0.140098	0.0224268	0.140098
FBgn0037065	CG12974	13.1613	20.3815	10.2413	16.9619	16.7714	13.6016	0.810998	-0.302229	0.50241	0.99998	0.233093	0.347535	6.06725	0.0986312	0.0025886	0.118192	0.0179933	0.118192
FBgn0039431	plum	3.89873	5.31629	2.56323	4.91392	4.60751	3.73857	0.811408	-0.3015	0.479864	0.99998	0.262727	0.37186	6.11343	0.115195	0.00172318	0.136557	0.0174846	0.136557
FBgn0051690	CG31690	0.114369	0.274887	0.0789183	0.236947	0.194628	0.157933	0.811459	-0.30141	0.707205	0.99998	0.253463	0.674798	2.33185	0.324983	0.104612	0.35074	0.151559	0.35074
FBgn0030594	CG9509	84.6584	102.3	58.9812	92.7512	93.4793	75.8662	0.811583	-0.301189	0.339756	0.99998	0.244523	0.25614	8.25429	0.0636688	0.000253312	0.0653542	0.0069531	0.0653542
FBgn0260461	Rcd7	0.357295	0.61186	0.436545	0.350429	0.484577	0.393487	0.812022	-0.300409	0.68242	0.99998	0.188497	0.46069	2.51838	0.0681791	0.0785205	0.00598268	0.133714	0.133714
FBgn0036463	Reck	0.501837	0.644364	0.425051	0.505739	0.573101	0.465395	0.812065	-0.300333	0.478383	0.99998	0.215308	0.303719	3.69238	0.0337305	0.0272357	0.000181217	0.0650094	0.0650094
FBgn0037092	M6	9.9611	12.3958	8.05113	10.1101	11.1785	9.0806	0.81233	-0.299862	0.197052	0.99998	0.224777	0.174246	5.81142	0.0370827	0.00306907	0.0272927	0.0212168	0.0272927
FBgn0061356	CG18003	10.2547	12.1344	8.35103	9.83916	11.1946	9.0951	0.812457	-0.299637	0.222469	0.99998	0.219302	0.179758	5.41105	0.0268334	0.00509948	0.0111039	0.0272133	0.0272133
FBgn0040153	l(1)G0469	12.6863	14.4163	9.24701	12.7732	13.5513	11.0101	0.812476	-0.299603	0.207981	0.99998	0.234557	0.186284	6.35704	0.0414734	0.00174557	0.032956	0.0151918	0.032956
FBgn0030361	CG1492	5.57654	5.72009	4.47485	4.70405	5.64832	4.58945	0.812534	-0.299499	0.235198	0.99998	0.219137	0.184603	5.27042	0.0170274	0.0046537	-0.0031231	0.0294244	0.0294244
FBgn0085424	nub	1.87931	2.43394	1.16899	2.33679	2.15662	1.75289	0.812793	-0.29904	0.477149	0.99998	0.267694	0.37656	4.72446	0.118418	0.0098434	0.131954	0.0387649	0.131954
FBgn0015585	Acp63F	2.3527	3.21227	1.2936	3.22988	2.78248	2.26174	0.812851	-0.298938	0.65817	0.99998	0.279246	0.631149	2.07044	0.164724	0.217075	-0.0089784	0.181274	0.181274
FBgn0030613	Rab3-GEF	0.262748	0.434064	0.263569	0.302956	0.348406	0.283263	0.813024	-0.298629	0.495011	0.99998	0.188927	0.276872	3.92405	0.0604497	0.0192463	0.0535815	0.0574118	0.0574118
FBgn0052815	CG32815	0.556203	0.629709	0.471819	0.492891	0.592956	0.482355	0.813475	-0.29783	0.513839	0.99998	0.215125	0.329506	3.50384	0.0193292	0.03628	-0.0304256	0.0722942	0.0722942
FBgn0035903	CG6765	0.277045	0.38951	0.261207	0.281024	0.333277	0.271116	0.813484	-0.297814	0.607621	0.99998	0.201691	0.392798	2.94605	0.0361314	0.0530001	-0.0191427	0.10129	0.10129
FBgn0037845	CG14694	4.60849	5.13293	3.01909	4.90585	4.87071	3.96247	0.81353	-0.297732	0.330642	0.99998	0.248272	0.255208	4.58964	0.0639671	0.00984605	0.0552851	0.0413589	0.0552851
FBgn0038632	CG14301	0.175638	0.712676	0.451773	0.271004	0.444157	0.361389	0.813652	-0.297517	0.962482	0.99998	0.0340685	0.724253	2.43108	0.350082	0.109958	0.414585	0.141748	0.414585
FBgn0259707	CG42361	1.01224	1.76623	0.868954	1.39284	1.38924	1.1309	0.814044	-0.296821	0.616141	0.99998	0.201791	0.402513	2.98731	0.104135	0.0633258	0.0725173	0.098691	0.098691
FBgn0053978	CG33978	1.508	1.82685	0.889865	1.82548	1.66742	1.35767	0.814235	-0.296483	0.460225	0.99998	0.284855	0.385734	5.09195	0.126241	0.00532457	0.143466	0.0323223	0.143466
FBgn0028789	Doc1	0.387991	0.425555	0.219986	0.44256	0.406773	0.331273	0.814393	-0.296203	0.625356	0.99998	0.255105	0.522464	2.23937	0.097022	0.11157	0.00142346	0.161399	0.161399
FBgn0035625	Blimp-1	1.74967	2.1965	1.0551	2.15937	1.97308	1.60724	0.81458	-0.295872	0.474409	0.99998	0.272895	0.381499	4.98105	0.121852	0.00507396	0.140468	0.0341883	0.140468
FBgn0003046	Pcp	3.00862	3.30181	2.56984	2.57152	3.15522	2.57068	0.814741	-0.295587	0.513809	0.99998	0.211145	0.323387	3.40453	0.0169954	0.0279959	-0.024794	0.0765835	0.0765835
FBgn0036186	CG6071	0.730563	0.877502	0.432465	0.877962	0.804032	0.655213	0.814909	-0.295289	0.459566	0.99998	0.273483	0.369791	3.62564	0.116094	0.0248862	0.111859	0.0674665	0.111859
FBgn0053837	His1:CG33837	30.7201	21.8472	25.569	17.2866	26.2837	21.4278	0.815252	-0.294682	0.354607	0.99998	0.224546	0.242572	5.91388	0.0560345	0.00429875	0.0545424	0.0198484	0.0545424
FBgn0053840	His1:CG33840	30.7201	21.8472	25.569	17.2866	26.2837	21.4278	0.815252	-0.294682	0.354607	0.99998	0.224546	0.242572	5.91388	0.0560345	0.00429875	0.0545424	0.0198484	0.0545424
FBgn0053843	His1:CG33843	30.7201	21.8472	25.569	17.2866	26.2837	21.4278	0.815252	-0.294682	0.354607	0.99998	0.224546	0.242572	5.91388	0.0560345	0.00429875	0.0545424	0.0198484	0.0545424
FBgn0053846	His1:CG33846	30.7201	21.8472	25.569	17.2866	26.2837	21.4278	0.815252	-0.294682	0.354607	0.99998	0.224546	0.242572	5.91388	0.0560345	0.00429875	0.0545424	0.0198484	0.0545424
FBgn0053849	His1:CG33849	30.7201	21.8472	25.569	17.2866	26.2837	21.4278	0.815252	-0.294682	0.354607	0.99998	0.224546	0.242572	5.91388	0.0560345	0.00429875	0.0545424	0.0198484	0.0545424
FBgn0053864	His1:CG33864	30.7201	21.8472	25.569	17.2866	26.2837	21.4278	0.815252	-0.294682	0.354607	0.99998	0.224546	0.242572	5.91388	0.0560345	0.00429875	0.0545424	0.0198484	0.0545424
FBgn0037386	CG1208	12.0822	11.2267	7.90064	11.1057	11.6545	9.50318	0.815411	-0.294401	0.189435	0.99998	0.232268	0.176999	6.00387	0.0388686	0.00259434	0.0287344	0.0187298	0.0287344
FBgn0000121	Arr2	3.46223	4.34139	3.34057	3.02322	3.90181	3.1819	0.815493	-0.294256	0.36514	0.99998	0.207554	0.229186	4.54133	0.0256619	0.0101988	0.00675468	0.0423277	0.0423277
FBgn0046999	CG6429	6.76884	4.30795	3.37121	5.66282	5.53839	4.51701	0.815582	-0.294098	0.50833	0.99998	0.220351	0.333138	3.73213	0.090172	0.0228042	0.0881765	0.0636061	0.0881765
FBgn0038718	CG17752	27.2355	34.6683	19.433	31.0568	30.9519	25.2449	0.815618	-0.294035	0.383679	0.99998	0.241604	0.277343	6.66064	0.0707369	0.00129386	0.0756253	0.012967	0.0756253
FBgn0053294	CR33294	0.186459	0.431397	0.284058	0.219885	0.308928	0.251972	0.815632	-0.29401	0.788862	0.99998	0.141414	0.52808	2.22006	0.130102	0.115326	0.0698289	0.163543	0.163543
FBgn0063667	CG32335	0.790944	0.337373	0.715396	0.205051	0.564159	0.460223	0.815769	-0.293767	0.675189	0.99998	0.290984	0.69441	2.15264	0.349694	0.148209	0.333996	0.171282	0.333996
FBgn0259213	CG42313	0.0906562	0.0877111	0.0506713	0.0948621	0.0891837	0.0727667	0.815919	-0.293502	0.674731	0.99998	0.243612	0.580494	2.10815	0.0782614	0.160361	-0.0726427	0.176612	0.176612
FBgn0004513	Mdr65	1.14145	0.959348	0.848209	0.866197	1.0504	0.857203	0.816075	-0.293226	0.385943	0.99998	0.214211	0.247073	4.25244	0.0189889	0.0123791	-0.00683908	0.0486658	0.0486658
FBgn0034144	CG5089	0.456353	1.24671	0.572892	0.817356	0.851533	0.695124	0.816321	-0.292792	0.834939	0.99998	0.111367	0.534462	3.07523	0.194567	0.0491415	0.236508	0.0934213	0.236508
FBgn0032223	GATAd	65.4024	49.2744	51.773	41.907	57.3384	46.84	0.816904	-0.291761	0.176696	0.99998	0.214448	0.158733	7.84487	0.0321267	0.000445831	0.0247503	0.00784198	0.0247503
FBgn0027934	alpha-Est4aPsi	0.649919	0.827903	0.450383	0.757067	0.738911	0.603725	0.817046	-0.29151	0.592298	0.99998	0.237032	0.442628	2.70352	0.0739117	0.0775593	0.00521634	0.118361	0.118361
FBgn0003900	twi	0.203486	0.138833	0.1232	0.156531	0.17116	0.139865	0.817162	-0.291306	0.803187	0.99998	0.152959	0.61374	1.86934	0.0419207	0.168142	-0.116959	0.208534	0.208534
FBgn0034229	CG4847	26.514	22.4508	21.4859	18.5472	24.4824	20.0165	0.817588	-0.290554	0.114843	0.99998	0.213218	0.135223	6.22888	0.0218813	0.00196465	0.00812627	0.0163205	0.0163205
FBgn0050340	CG30340	0.588782	1.05571	0.500865	0.843816	0.822248	0.672341	0.817686	-0.290381	0.662604	0.99998	0.19816	0.45416	2.68408	0.113917	0.08639	0.0648515	0.119872	0.119872
FBgn0263232	Nxf3	18.5375	16.9805	12.5386	16.5058	17.759	14.5222	0.817738	-0.29029	0.121177	0.99998	0.225473	0.14548	7.61321	0.0310556	0.00103462	0.0201298	0.00853216	0.0201298
FBgn0033437	CG12926	4.89404	5.13386	3.75674	4.44437	5.01395	4.10055	0.817829	-0.290129	0.333416	0.99998	0.2173	0.224656	4.61802	0.0220373	0.00967029	-0.000223968	0.0407999	0.0407999
FBgn0036942	CG7328	18.3978	15.8753	15.6276	12.4083	17.1366	14.018	0.818016	-0.289798	0.145741	0.99998	0.222051	0.15264	5.85877	0.0265361	0.00272627	0.0124246	0.0205726	0.0205726
FBgn0034476	Toll-7	0.112448	0.102284	0.0828565	0.092818	0.107366	0.0878372	0.81811	-0.289633	0.662356	0.99998	0.206314	0.472481	2.49267	0.017311	0.0872132	-0.0825296	0.136025	0.136025
FBgn0032252	loh	1.05965	1.35892	0.958197	1.02065	1.20929	0.989422	0.818186	-0.289499	0.446631	0.99998	0.207468	0.27261	4.09887	0.0280101	0.0218055	-0.00131179	0.0525105	0.0525105
FBgn0031239	CG17075	0.147487	0.104275	0.0495553	0.156534	0.125881	0.103045	0.81859	-0.288787	0.558858	0.99998	0.333701	0.570879	2.47422	0.254387	0.0796054	0.246298	0.137711	0.246298
FBgn0263744	CR43669	1.40158	0.524711	0.69032	0.886836	0.963144	0.788578	0.818754	-0.288498	0.831692	0.99998	0.112688	0.530219	2.29879	0.148718	0.126135	0.090592	0.154997	0.154997
FBgn0051909	CG31909	1.31384	1.79954	1.332	1.21836	1.55669	1.27518	0.819163	-0.287778	0.771367	0.99998	0.200267	0.689179	2.26795	0.0338661	0.316685	-0.285939	0.158283	0.158283
FBgn0034275	CG5002	10.2918	12.1316	6.77423	11.5943	11.2117	9.18425	0.819166	-0.287772	0.396404	0.99998	0.245315	0.289266	5.83925	0.075843	0.00286871	0.080806	0.0208358	0.080806
FBgn0038279	Sdr	6.25056	6.55493	5.35708	5.1365	6.40274	5.24679	0.81946	-0.287255	0.150295	0.99998	0.214448	0.149078	5.95567	0.0165117	0.0029057	-0.00113197	0.0193186	0.0193186
FBgn0033065	Cyp6w1	15.1823	23.2339	11.8711	19.6097	19.2081	15.7404	0.819465	-0.287245	0.515396	0.99998	0.223331	0.343343	6.37264	0.0952153	0.00249342	0.115391	0.0150641	0.115391
FBgn0052040	CG32040	0.683386	1.14595	0.66918	0.830008	0.914668	0.749594	0.819526	-0.287138	0.645667	0.99998	0.185072	0.402514	2.92331	0.0674713	0.059259	0.0248222	0.102759	0.102759
FBgn0040759	CG13177	3.75182	5.08163	3.46517	3.77608	4.41672	3.62063	0.819754	-0.286738	0.488771	0.99998	0.205349	0.296633	3.93096	0.0348168	0.0307856	0.00035565	0.0572058	0.0572058
FBgn0051251	CG31251	30.708	23.4827	25.582	18.8417	27.0953	22.2119	0.819767	-0.286714	0.248694	0.99998	0.218033	0.189014	6.01829	0.0396638	0.00228788	0.0334386	0.0185585	0.0334386
FBgn0032358	Ppt2	33.4333	33.6101	27.8603	27.1016	33.5217	27.481	0.819796	-0.286663	0.0974464	0.99998	0.213531	0.128838	6.3534	0.0153753	0.00137734	-0.00111226	0.0152219	0.0152219
FBgn0037916	CG5342	0.115493	0.104739	0.0213603	0.159195	0.110116	0.0902778	0.819842	-0.286582	0.546827	0.99998	0.505047	0.838221	1.48034	0.553434	0.270104	0.43251	0.274703	0.43251
FBgn0029752	TrxT	1.29429	0.688826	0.810473	0.815717	0.991556	0.813095	0.820019	-0.286271	0.724221	0.99998	0.162499	0.460567	2.67003	0.0648331	0.0911433	-0.00709661	0.120978	0.120978
FBgn0020300	gk	6.85302	8.56616	5.39075	7.25376	7.70959	6.32225	0.82005	-0.286216	0.285212	0.99998	0.217238	0.203276	5.00424	0.0418813	0.00752766	0.0316982	0.0337933	0.0337933
FBgn0051445	CG31445	1.57996	1.54978	1.18544	1.38145	1.56487	1.28345	0.820163	-0.286018	0.36363	0.99998	0.216122	0.237897	4.36782	0.0199168	0.0105843	-0.00406352	0.0460106	0.0460106
FBgn0052756	CG32756	8.95158	8.85859	7.65229	6.95524	8.90508	7.30376	0.820179	-0.285989	0.210512	0.99998	0.217688	0.17385	5.65303	0.0170558	0.006726	-0.00483631	0.0234978	0.0234978
FBgn0025692	CG3814	15.0806	22.1769	13.3449	17.2163	18.6287	15.2806	0.820274	-0.285823	0.414741	0.99998	0.201696	0.247304	5.54732	0.0543332	0.00348106	0.0576781	0.0251012	0.0576781
FBgn0039972	CG17018	435.056	338.518	342.524	292.146	386.787	317.335	0.820439	-0.285532	0.0991765	0.99998	0.21178	0.128441	10.1781	0.0259483	4.52562e-05	0.0164517	0.00521922	0.0164517
FBgn0014031	Spat	25.4561	28.9591	20.705	23.9568	27.2076	22.3309	0.820759	-0.28497	0.100167	0.99998	0.20949	0.127424	6.42821	0.0222095	0.00161302	0.00975824	0.0146237	0.0146237
FBgn0026077	Gasp	2.66206	3.45399	1.76954	3.25443	3.05802	2.51198	0.82144	-0.283773	0.469831	0.99998	0.246713	0.341352	4.26656	0.0979698	0.015129	0.101392	0.0483309	0.101392
FBgn0025387	CG12184	0.821694	1.05604	0.869485	0.67308	0.938865	0.771282	0.821505	-0.283658	0.495917	0.99998	0.207198	0.304288	3.95297	0.036881	0.0360342	-0.00217825	0.0565567	0.0565567
FBgn0024912	agt	25.9451	24.4404	21.8225	19.5709	25.1927	20.6967	0.821534	-0.283608	0.252491	0.99998	0.207242	0.181104	5.40887	0.0161497	0.00555162	-0.00280167	0.0272472	0.0272472
FBgn0040827	CG13315	403.64	514.358	311.673	442.541	458.999	377.107	0.821586	-0.283516	0.343935	0.99998	0.216555	0.228815	7.91261	0.0505362	0.000503975	0.0518523	0.00766583	0.0518523
FBgn0036398	upSET	9.27596	13.3527	7.0425	11.5505	11.3143	9.29651	0.821657	-0.283391	0.484384	0.99998	0.222624	0.318367	7.79885	0.0840921	0.000431314	0.100926	0.00796851	0.100926
FBgn0005564	Shal	0.837798	1.20584	0.717393	0.962504	1.02182	0.839949	0.822012	-0.282769	0.479437	0.99998	0.199586	0.282216	3.83308	0.0525674	0.0194145	0.0395193	0.0602316	0.0602316
FBgn0028533	CG7953	111.468	163.624	98.4909	127.682	137.546	113.086	0.822171	-0.282489	0.421114	0.99998	0.196899	0.24475	7.71591	0.0528583	0.000504369	0.0593984	0.00821007	0.0593984
FBgn0034279	CG18635	1.04643	1.27012	0.50063	1.40404	1.15828	0.952335	0.822199	-0.28244	0.533429	0.99998	0.326071	0.523573	3.62355	0.218193	0.0294254	0.244704	0.0675456	0.244704
FBgn0037098	Wnk	15.795	19.5236	11.5619	17.5093	17.6593	14.5356	0.823115	-0.280835	0.362639	0.99998	0.222614	0.244538	7.79343	0.0563849	0.000447378	0.0593513	0.00798378	0.0593513
FBgn0036017	CG3280	0.184774	0.232811	0.11428	0.229459	0.208792	0.171869	0.823158	-0.280758	0.497405	0.99998	0.252423	0.371989	3.12199	0.11037	0.0476144	0.0860822	0.0907611	0.0907611
FBgn0052438	SMC5	62.9699	49.2278	49.8871	42.4881	56.0989	46.1876	0.823325	-0.280466	0.106896	0.99998	0.206834	0.128285	7.96913	0.0252314	0.000359532	0.0160974	0.00752832	0.0160974
FBgn0037712	CG16789	0.589581	0.437128	0.460789	0.384657	0.513354	0.422723	0.823453	-0.280243	0.591739	0.99998	0.194147	0.362	3.1805	0.0299555	0.0434792	-0.0173925	0.0875648	0.0875648
FBgn0035855	CG7366	0.277958	0.48543	0.219447	0.409218	0.381694	0.314332	0.823519	-0.280127	0.722466	0.99998	0.20341	0.57272	2.08155	0.123493	0.148121	0.0164305	0.179887	0.179887
FBgn0051148	CG31148	15.3276	18.78	10.6741	17.4143	17.0538	14.0442	0.823523	-0.280119	0.398023	0.99998	0.233514	0.276297	6.13959	0.0690697	0.00186352	0.0744765	0.0172073	0.0744765
FBgn0039343	CG5111	0.208614	1.13572	0.462325	0.645212	0.672168	0.553769	0.823854	-0.279539	0.918629	0.99998	-0.0869476	0.851083	2.9075	0.485415	0.055833	0.668509	0.103795	0.668509
FBgn0035798	frac	1.73729	2.28821	1.43501	1.88149	2.01275	1.65825	0.823873	-0.279506	0.305697	0.99998	0.210919	0.205917	5.13795	0.0430968	0.00678552	0.0356163	0.0315641	0.0356163
FBgn0260486	Ziz	5.3414	7.16215	4.3226	5.98092	6.25178	5.15176	0.824047	-0.279201	0.364063	0.99998	0.212249	0.233844	6.78433	0.051472	0.000999472	0.0536837	0.0121943	0.0536837
FBgn0032817	CG10631	4.21542	5.60684	3.39973	4.69654	4.91113	4.04814	0.824279	-0.278796	0.35867	0.99998	0.20873	0.227399	6.9577	0.0489962	0.000955725	0.0507544	0.011254	0.0507544
FBgn0036938	CG14187	21.002	51.6948	22.7014	37.2552	36.3484	29.9783	0.824749	-0.277973	0.796821	0.99998	0.134786	0.523516	5.07032	0.188768	0.00649347	0.267576	0.0326818	0.267576
FBgn0015038	Cyp9b1	1.62174	2.87399	1.36022	2.34781	2.24787	1.85401	0.824787	-0.277906	0.617367	0.99998	0.203506	0.407351	4.0626	0.124428	0.0182517	0.147683	0.0534777	0.147683
FBgn0033450	Lsm11	11.4295	9.95799	8.6055	9.03838	10.6938	8.82194	0.824961	-0.277601	0.288208	0.99998	0.208814	0.196612	5.05882	0.0168962	0.00578258	-0.00224005	0.0328739	0.0328739
FBgn0033271	CG8708	0.558764	1.00897	0.621083	0.672253	0.783867	0.646668	0.824972	-0.277583	0.664239	0.99998	0.163505	0.376681	3.07369	0.0698505	0.0483783	0.0430305	0.0935102	0.0935102
FBgn0034142	CG8306	9.38893	8.45353	6.3768	8.34355	8.92123	7.36017	0.825018	-0.277503	0.180184	0.99998	0.21119	0.157583	5.76896	0.0288649	0.00302184	0.0179748	0.0218104	0.0218104
FBgn0263780	CG17684	9.38763	9.14872	8.09345	7.20314	9.26817	7.64829	0.825221	-0.277148	0.174409	0.99998	0.214452	0.157898	5.79826	0.0170976	0.00353235	-0.000880792	0.0213993	0.0213993
FBgn0030437	hec	0.0394934	0.187512	0.0856152	0.101834	0.113503	0.0937248	0.82575	-0.276223	0.971846	0.99998	-0.0277869	0.787327	1.42305	0.320653	0.333681	0.146911	0.286202	0.286202
FBgn0036945	Ssk	38.3486	47.4521	27.4688	43.3979	42.9003	35.4333	0.825945	-0.275882	0.396478	0.99998	0.221683	0.26144	6.18375	0.0619484	0.00208323	0.0662678	0.0167572	0.0662678
FBgn0260005	wtrw	3.73646	4.12047	2.68484	3.80586	3.92846	3.24535	0.826111	-0.275592	0.253248	0.99998	0.21639	0.189402	5.51172	0.0395236	0.00440604	0.0314669	0.0256504	0.0314669
FBgn0058470	CG40470	2.33407	1.77875	1.82484	1.57304	2.05641	1.69894	0.826167	-0.275494	0.383293	0.99998	0.206843	0.237247	4.45244	0.0252342	0.012114	0.00434528	0.0441722	0.0441722
FBgn0033936	CG17386	0.162449	0.25982	0.186191	0.162679	0.211134	0.174435	0.826179	-0.275473	0.674623	0.99998	0.177521	0.422858	2.76372	0.0517969	0.0649878	-0.00304926	0.113821	0.113821
FBgn0032791	CG18094	13.6799	13.8511	12.0151	10.7328	13.7655	11.374	0.826267	-0.275319	0.223741	0.99998	0.209625	0.172298	5.50477	0.0165891	0.00392879	-0.00101636	0.0257579	0.0257579
FBgn0028540	CG9008	13.255	17.3917	10.104	15.2198	15.3233	12.6619	0.826315	-0.275237	0.404279	0.99998	0.2168	0.259951	6.21572	0.0607169	0.00189911	0.0656752	0.0164455	0.0656752
FBgn0035398	Cht7	0.205184	0.329976	0.267351	0.174883	0.26758	0.221117	0.82636	-0.275158	0.623393	0.99998	0.194166	0.395412	2.89484	0.0788041	0.051717	0.0476389	0.104634	0.104634
FBgn0038681	Cyp12a4	29.3246	35.1369	21.4923	31.7833	32.2307	26.6378	0.82647	-0.274965	0.333519	0.99998	0.220863	0.228389	6.73171	0.0510345	0.00114476	0.0510167	0.0125103	0.0510167
FBgn0035439	CG14961	0.548471	0.775667	0.558078	0.536524	0.662069	0.547301	0.826652	-0.274647	0.549964	0.99998	0.183534	0.307009	3.59652	0.0328478	0.0256752	0.00675409	0.0685794	0.0685794
FBgn0040011	Slmap	179.958	144.55	147.234	121.066	162.254	134.15	0.82679	-0.274407	0.10467	0.99998	0.208258	0.128347	8.95116	0.0254391	0.000139752	0.0163331	0.0059599	0.0163331
FBgn0036287	CG10663	0.32117	0.416028	0.242944	0.366637	0.368599	0.304791	0.826889	-0.274234	0.598823	0.99998	0.209627	0.39846	2.92457	0.0555458	0.0560939	0.00525317	0.102676	0.102676
FBgn0030377	CG1924	0.82596	0.482012	0.495673	0.585934	0.653986	0.540804	0.826934	-0.274155	0.654924	0.99998	0.169211	0.378605	3.11965	0.0561679	0.0524502	0.0174854	0.0908917	0.0908917
FBgn0050106	CCHa1-R	0.328831	0.446244	0.341241	0.299829	0.387537	0.320535	0.827107	-0.273854	0.648719	0.99998	0.189849	0.416754	2.81747	0.0322101	0.0637412	-0.0334475	0.109942	0.109942
FBgn0003701	thr	55.8744	41.6429	45.6935	35.016	48.7586	40.3548	0.827644	-0.272919	0.27119	0.99998	0.201993	0.183575	8.16346	0.036067	0.000271816	0.0334281	0.00712098	0.0334281
FBgn0026379	Pten	31.8901	38.4092	27.2566	30.9276	35.1497	29.0921	0.827663	-0.272884	0.116293	0.99998	0.209744	0.13355	7.05802	0.0265546	0.000686724	0.0171489	0.0107581	0.0171489
FBgn0263745	CR43670	17.5728	15.8656	14.6913	12.9991	16.7192	13.8452	0.828103	-0.272119	0.120309	0.99998	0.207659	0.133674	6.25988	0.0170105	0.0018354	0.00211914	0.0160333	0.0160333
FBgn0000567	Eip74EF	1.23432	1.9392	0.912942	1.71582	1.58676	1.31438	0.828343	-0.2717	0.575647	0.99998	0.22274	0.397924	5.07635	0.1221	0.0068336	0.15151	0.0325813	0.15151
FBgn0085322	CG34293	48.8058	47.269	41.6329	37.9503	48.0374	39.7916	0.828345	-0.271696	0.222092	0.99998	0.205034	0.167925	5.71886	0.0150316	0.00567038	-0.00414257	0.0225286	0.0225286
FBgn0003391	shg	18.4688	20.0472	13.7553	18.1662	19.258	15.9608	0.828787	-0.270928	0.174657	0.99998	0.208838	0.153852	7.64835	0.030318	0.000486021	0.0231844	0.00841918	0.0231844
FBgn0026206	mei-P26	35.5365	37.2053	24.4186	35.8897	36.3709	30.1541	0.829073	-0.270429	0.271288	0.99998	0.222058	0.201852	8.55623	0.0435995	0.000282227	0.0404621	0.00646214	0.0404621
FBgn0033999	CG8093	25.4307	18.8864	22.7254	14.0256	22.1585	18.3755	0.829275	-0.270078	0.422466	0.99998	0.218738	0.272689	6.16419	0.0655216	0.0023111	0.0720482	0.0169537	0.0720482
FBgn0030928	CG15044	4.14428	4.98742	2.31909	5.25381	4.56585	3.78645	0.829298	-0.270037	0.52282	0.99998	0.268436	0.420085	3.90347	0.141667	0.0262075	0.150264	0.0580322	0.150264
FBgn0261859	CG42788	8.63439	11.5147	7.11348	9.59796	10.0746	8.35572	0.829389	-0.26988	0.358793	0.99998	0.202091	0.220223	7.04928	0.0459457	0.0010063	0.0474918	0.0108004	0.0474918
FBgn0053107	CG33107	33.8406	26.8235	29.1416	21.1948	30.3321	25.1682	0.829755	-0.269243	0.266943	0.99998	0.208146	0.187498	6.09565	0.0378785	0.00216291	0.0329924	0.0176776	0.0329924
FBgn0037291	CG14662	0.0528283	0.179833	0.0292894	0.163871	0.116331	0.0965801	0.83022	-0.268434	0.760675	0.99998	0.270576	0.888314	1.22972	0.550472	0.3648	0.424302	0.328883	0.424302
FBgn0030737	CG9914	62.7357	50.6827	52.0641	42.1152	56.7092	47.0897	0.830371	-0.268172	0.16871	0.99998	0.194953	0.141644	7.08309	0.0260443	0.000844487	0.0192185	0.0106377	0.0192185
FBgn0011591	fng	4.48109	4.86535	3.47885	4.28561	4.67322	3.88223	0.830741	-0.26753	0.309777	0.99998	0.202221	0.199097	4.99635	0.0235414	0.0057124	0.00915292	0.0339273	0.0339273
FBgn0032816	Nf-YB	20.3376	21.611	19.0452	15.8038	20.9743	17.4245	0.830753	-0.267508	0.237358	0.99998	0.207463	0.175576	5.45668	0.0207069	0.00432278	0.00521712	0.026504	0.026504
FBgn0028534	CG7916	133.944	165.744	115.173	133.809	149.844	124.491	0.830805	-0.267418	0.17372	0.99998	0.194394	0.1429	7.55959	0.0262101	0.000582604	0.0198379	0.00870982	0.0198379
FBgn0031018	CG12200	7.42587	5.22673	5.18944	5.32543	6.3263	5.25743	0.831044	-0.267003	0.427915	0.99998	0.18437	0.232566	4.50032	0.0290622	0.0109184	0.0156788	0.0431683	0.0431683
FBgn0262609	CG43135	5.43487	17.3146	3.98441	14.9224	11.3747	9.45342	0.83109	-0.266923	0.795012	0.99998	0.20558	0.791279	1.58448	0.431502	0.285427	0.340695	0.255036	0.340695
FBgn0036882	CG9279	0.287718	0.392605	0.247096	0.318361	0.340161	0.282729	0.831161	-0.2668	0.566076	0.99998	0.192697	0.335803	3.36724	0.0417139	0.0344819	0.00952292	0.0782817	0.0782817
FBgn0085319	CG34290	0.806765	1.18846	0.821462	0.837165	0.997611	0.829314	0.831299	-0.26656	0.701846	0.99998	0.179315	0.468394	2.52461	0.0377561	0.0862312	-0.0456739	0.133162	0.133162
FBgn0038296	CG6752	10.6486	10.1548	9.31173	7.98885	10.4017	8.65029	0.831622	-0.266	0.0918467	0.99998	0.202364	0.120045	6.62951	0.0169774	0.001235	0.00375557	0.0131758	0.0131758
FBgn0053293	CG33293	0.702513	0.685185	0.221617	0.933155	0.693849	0.577386	0.832149	-0.265087	0.580357	0.99998	0.369106	0.667626	1.7216	0.317737	0.214329	0.194157	0.231395	0.231395
FBgn0042105	CG18748	3.31275	3.76226	3.18451	2.70361	3.53751	2.94406	0.832242	-0.264926	0.419618	0.99998	0.200806	0.248804	4.32372	0.021427	0.0148992	-0.00292018	0.047004	0.047004
FBgn0039809	CG15547	1.22624	1.7585	1.18326	1.30088	1.49237	1.24207	0.832279	-0.264861	0.547384	0.99998	0.18127	0.30127	3.6612	0.0371593	0.0246222	0.0146873	0.0661414	0.0661414
FBgn0040250	Ugt86Dj	2.35723	3.98132	2.20854	3.07027	3.16927	2.6394	0.832811	-0.26394	0.583914	0.99998	0.178829	0.326522	4.35618	0.0817378	0.0155407	0.0910763	0.0462704	0.0910763
FBgn0267428	CG45781	1.61359	2.20164	1.51808	1.66147	1.90762	1.58978	0.833383	-0.262949	0.469127	0.99998	0.19047	0.263116	4.06656	0.0344448	0.0158591	0.0176688	0.0533709	0.0533709
FBgn0039170	CG13609	35.9672	26.0591	30.4808	21.2209	31.0132	25.8508	0.833543	-0.262671	0.36609	0.99998	0.202753	0.224329	6.53184	0.0472518	0.00156284	0.0487605	0.0138538	0.0487605
FBgn0013276	Hsp70Ab	15.2952	13.0626	8.92277	14.7207	14.1789	11.8217	0.833753	-0.262308	0.727363	0.99998	0.220443	0.632301	6.3421	0.062837	0.384488	-0.31453	0.015316	0.015316
FBgn0040297	Nhe2	4.11111	5.00005	2.98354	4.61463	4.55558	3.79908	0.83394	-0.261984	0.387067	0.99998	0.215408	0.249041	5.90103	0.0568145	0.00288439	0.0591371	0.0200147	0.0591371
FBgn0032613	CG13283	3.13396	5.19618	3.34275	3.60484	4.16507	3.47379	0.834031	-0.261828	0.531754	0.99998	0.170855	0.273224	4.89148	0.0594982	0.00699443	0.0676571	0.0357403	0.0676571
FBgn0011230	poe	28.045	32.5074	18.7342	31.7734	30.2762	25.2538	0.834114	-0.261684	0.422675	0.99998	0.227165	0.283322	9.02561	0.0707156	0.000137012	0.0801345	0.00588131	0.0801345
FBgn0052647	CG32647	4.024	5.33336	3.47618	4.33	4.67868	3.90309	0.834229	-0.261485	0.331	0.99998	0.194768	0.200358	5.413	0.0394071	0.00723257	0.0329107	0.0271829	0.0329107
FBgn0010019	Cyp4g1	1503.86	1853.93	1105.77	1695.51	1678.89	1400.64	0.834264	-0.261424	0.391235	0.99998	0.214116	0.249733	10.9933	0.0568594	1.79339e-05	0.0623484	0.00531549	0.0623484
FBgn0036818	CG14074	23.6533	17.2442	19.7233	14.3974	20.4487	17.0604	0.834299	-0.261364	0.347995	0.99998	0.194489	0.207237	5.83759	0.0412402	0.00339798	0.0395493	0.0208583	0.0395493
FBgn0032813	CG10262	1.02812	1.03495	0.658465	1.06306	1.03154	0.860764	0.834449	-0.261105	0.621845	0.99998	0.215	0.435897	2.7642	0.0528126	0.0762206	-0.0201143	0.113785	0.113785
FBgn0027780	U26	12.627	11.7366	10.5591	9.7854	12.1818	10.1723	0.83504	-0.260083	0.114632	0.99998	0.195026	0.123613	6.51995	0.0137161	0.00134097	0.000215711	0.0139392	0.0139392
FBgn0053012	CG33012	0.124133	0.217312	0.156906	0.128222	0.170723	0.142564	0.83506	-0.260048	0.781996	0.99998	0.153576	0.554991	2.10646	0.0644009	0.131197	-0.0463883	0.176818	0.176818
FBgn0035656	CG10479	5.3958	6.62469	4.24952	5.7896	6.01025	5.01956	0.835167	-0.259864	0.315857	0.99998	0.19836	0.197765	5.08329	0.0389181	0.00664513	0.0320587	0.0324659	0.0324659
FBgn0001187	Hex-C	25.419	27.3849	21.2191	22.8873	26.4019	22.0532	0.835287	-0.259657	0.128385	0.99998	0.194036	0.127613	6.44524	0.0152905	0.00179224	0.00231857	0.0144928	0.0144928
FBgn0039862	kek6	0.531303	0.761118	0.432361	0.647195	0.646211	0.539778	0.835298	-0.259638	0.484226	0.99998	0.198258	0.283419	4.26234	0.0666531	0.0151232	0.0652033	0.0484307	0.0652033
FBgn0035914	CG6282	0.166592	0.351039	0.150819	0.281565	0.258816	0.216192	0.835312	-0.259613	0.726903	0.99998	0.168708	0.483061	2.64427	0.165052	0.0709965	0.162351	0.123038	0.162351
FBgn0042111	CG18766	11.0978	13.5134	10.4624	10.1077	12.3056	10.285	0.835801	-0.258768	0.244122	0.99998	0.185352	0.159136	5.7217	0.0195744	0.00283681	0.00934696	0.0224873	0.0224873
FBgn0015774	NetB	0.344584	0.542226	0.246315	0.494964	0.443405	0.370639	0.835894	-0.258609	0.618648	0.99998	0.202576	0.40697	3.83537	0.124096	0.0159551	0.14967	0.060158	0.14967
FBgn0050197	CG30197	32.102	32.3398	23.9119	29.9557	32.2209	26.9338	0.835911	-0.258579	0.331683	0.99998	0.193412	0.199244	5.07274	0.0210595	0.00705679	0.00582823	0.0326416	0.0326416
FBgn0034606	ASPP	1.34987	1.78526	1.00741	1.61391	1.56757	1.31066	0.83611	-0.258236	0.462457	0.99998	0.206439	0.280943	4.84554	0.066825	0.00729261	0.0716363	0.0365539	0.0716363
FBgn0038126	CG8483	0.963749	0.714822	0.54882	0.855204	0.839286	0.702012	0.83644	-0.257666	0.565092	0.99998	0.202058	0.351225	3.21853	0.0585512	0.0377949	0.0296182	0.085564	0.085564
FBgn0051072	Lerp	18.585	23.1641	14.0097	20.9162	20.8746	17.4629	0.836565	-0.257451	0.391368	0.99998	0.204765	0.238893	7.11614	0.0520229	0.000964559	0.0561055	0.0104814	0.0561055
FBgn0050383	CG30383	1.1457	1.29107	0.986471	1.05252	1.21839	1.0195	0.83676	-0.257115	0.643675	0.99998	0.18987	0.410471	2.7841	0.0167102	0.0561548	-0.0491147	0.112331	0.112331
FBgn0003748	Treh	81.2316	89.1407	63.8722	78.6892	85.1862	71.2807	0.836764	-0.257108	0.116969	0.99998	0.195991	0.125024	8.32357	0.0232249	0.0002884	0.0153427	0.00683154	0.0153427
FBgn0005558	ey	0.354738	0.232941	0.29338	0.198473	0.293839	0.245926	0.836941	-0.256802	0.667417	0.99998	0.180494	0.420051	2.74057	0.0581396	0.0609012	0.0100191	0.115542	0.115542
FBgn0264703	CR43972	0.524688	0.503565	0.543346	0.317275	0.514126	0.43031	0.836974	-0.256745	0.641086	0.99998	0.216669	0.464775	2.63678	0.0582241	0.0923705	-0.0285072	0.123645	0.123645
FBgn0028380	fal	71.9213	59.5669	61.5241	48.5712	65.7441	55.0476	0.837302	-0.256181	0.146883	0.99998	0.19689	0.135727	7.65021	0.0252031	0.000510824	0.017911	0.00841327	0.017911
FBgn0031528	CG15412	0.700416	1.03587	0.64514	0.808779	0.868145	0.726959	0.837371	-0.256061	0.623467	0.99998	0.174172	0.354771	3.28427	0.047043	0.0436219	0.0117746	0.0822408	0.0822408
FBgn0001269	inv	0.121416	0.139245	0.134458	0.0838577	0.13033	0.109158	0.837547	-0.255758	0.785715	0.99998	0.175138	0.644176	2.07392	0.0513557	0.234125	-0.172428	0.180838	0.180838
FBgn0037963	Cad87A	11.6485	12.7069	9.19413	11.2058	12.1777	10.2	0.837591	-0.255681	0.101901	0.99998	0.194912	0.119161	7.32196	0.0221298	0.000577481	0.0136218	0.00958587	0.0136218
FBgn0035198	CG9133	0.267426	0.551416	0.551109	0.134802	0.409421	0.342956	0.83766	-0.255562	0.657596	0.99998	0.339782	0.766597	2.97207	0.430265	0.126178	0.461494	0.0996417	0.461494
FBgn0039273	CG9996	31.2835	31.8661	27.5005	25.3992	31.5748	26.4498	0.837689	-0.255513	0.117991	0.99998	0.194746	0.124577	6.52466	0.0139904	0.001614	0.000408569	0.0139053	0.0139053
FBgn0034045	CG8249	2.37974	2.58071	1.68254	2.47311	2.48023	2.07783	0.837758	-0.255395	0.371672	0.99998	0.210569	0.235708	4.4456	0.0428468	0.0112405	0.0308601	0.0443177	0.0443177
FBgn0019985	mGluR	1.88798	1.42652	1.86901	0.908015	1.65725	1.38851	0.837839	-0.255255	0.499703	0.99998	0.250796	0.371573	4.34809	0.113011	0.0144247	0.123642	0.046452	0.123642
FBgn0032117	FucTB	11.4382	11.5493	9.48379	9.78286	11.4937	9.63333	0.838137	-0.254743	0.254438	0.99998	0.19217	0.168624	5.58277	0.0129141	0.00387581	-0.00296934	0.0245583	0.0245583
FBgn0040519	CG15219	0.473885	1.70852	0.524451	1.30471	1.0912	0.914582	0.83814	-0.254737	0.88935	0.99998	0.101115	0.726787	1.67861	0.355554	0.193138	0.335081	0.238543	0.335081
FBgn0030257	CG11160	0.449863	1.15461	0.744073	0.600906	0.802237	0.67249	0.838268	-0.254517	0.867201	0.99998	0.0812734	0.486041	3.34095	0.159693	0.0357698	0.200467	0.0795086	0.200467
FBgn0063492	GstE8	48.2646	43.5428	38.1037	38.8586	45.9037	38.4812	0.838302	-0.254458	0.152986	0.99998	0.19052	0.133318	6.35697	0.0132161	0.00258115	-0.000905849	0.0151924	0.0151924
FBgn0040323	GNBP1	5.94632	6.37083	4.55936	5.76666	6.15857	5.16301	0.838345	-0.254384	0.30137	0.99998	0.198018	0.1916	5.15151	0.0246479	0.00536832	0.0119979	0.0313421	0.0313421
FBgn0039897	CG1674	9.44662	12.7172	7.78447	10.7986	11.0819	9.29153	0.838441	-0.254218	0.411187	0.99998	0.199064	0.242227	6.16183	0.052325	0.00311862	0.0555555	0.0169778	0.0555555
FBgn0031936	CG13794	4.56571	4.18396	2.91832	4.41777	4.37483	3.66805	0.838443	-0.254216	0.317486	0.99998	0.214675	0.214753	4.86613	0.0461075	0.00842571	0.0376929	0.0361876	0.0376929
FBgn0259680	Pkcdelta	1.65638	2.04051	1.29277	1.8076	1.84844	1.55019	0.838646	-0.253867	0.384871	0.99998	0.199912	0.23006	4.56882	0.0429109	0.0111538	0.0332302	0.0417735	0.0417735
FBgn0051068	CG31068	0.179058	0.298596	0.153852	0.246734	0.238827	0.200293	0.838651	-0.253857	0.739439	0.99998	0.175564	0.527858	2.30966	0.0888273	0.124778	-0.0069481	0.153857	0.153857
FBgn0050345	CG30345	7.25059	9.09189	4.94006	8.77168	8.17124	6.85587	0.839024	-0.253216	0.481248	0.99998	0.224248	0.318399	5.62009	0.0843478	0.00438725	0.0969909	0.0239921	0.0969909
FBgn0040391	CG2854	0.174462	0.199366	0.193441	0.120291	0.186914	0.156866	0.839241	-0.252842	0.760107	0.99998	0.193066	0.632297	1.7387	0.0447577	0.171184	-0.122685	0.228616	0.228616
FBgn0027259	Kmn1	37.2376	28.9426	33.7631	21.8116	33.0901	27.7873	0.839748	-0.251972	0.372586	0.99998	0.211255	0.236928	6.07635	0.0522995	0.00212938	0.0540056	0.0178912	0.0540056
FBgn0033491	CG18011	10.8471	9.99014	9.48417	8.01398	10.4186	8.74907	0.839753	-0.251964	0.145517	0.99998	0.191322	0.131443	6.32982	0.0167496	0.00185804	0.00496424	0.0154193	0.0154193
FBgn0039249	CG11168	6.1555	7.59858	5.29465	6.2555	6.87704	5.77508	0.839761	-0.251949	0.237805	0.99998	0.181732	0.153946	5.83283	0.0254736	0.00277629	0.0189208	0.0209231	0.0209231
FBgn0261611	CG42700	1.3982	1.7457	1.09584	1.54486	1.57195	1.32035	0.839945	-0.251633	0.481888	0.99998	0.185817	0.264219	4.12969	0.0406654	0.0181041	0.02563	0.0517074	0.0517074
FBgn0052024	CG32024	5.26485	6.08415	4.28249	5.25055	5.6745	4.76652	0.83999	-0.251556	0.480075	0.99998	0.197453	0.279607	3.90995	0.0262859	0.0203445	-0.000409526	0.0578356	0.0578356
FBgn0041147	ida	12.6572	13.0326	10.4422	11.1439	12.8449	10.793	0.840257	-0.251098	0.160276	0.99998	0.189277	0.134799	6.22438	0.0134435	0.00180775	0.000444538	0.0163631	0.0163631
FBgn0040259	Ugt86Da	30.9042	28.9566	26.1034	24.2072	29.9304	25.1553	0.840459	-0.25075	0.0942307	0.99998	0.189493	0.113232	6.85477	0.0128883	0.00102555	0.000353154	0.0117959	0.0117959
FBgn0038422	CG14880	0.346475	0.325954	0.28238	0.282862	0.336214	0.282621	0.840598	-0.250512	0.674295	0.99998	0.17783	0.423143	2.74501	0.0107541	0.0638408	-0.0635214	0.115209	0.115209
FBgn0263995	cpo	1.8046	2.62614	1.16757	2.55842	2.21537	1.863	0.840941	-0.249923	0.584655	0.99998	0.24263	0.443891	5.40245	0.150983	0.00354209	0.193497	0.027347	0.193497
FBgn0003896	tup	0.136136	0.246253	0.149777	0.171855	0.191195	0.160816	0.841109	-0.249635	0.774173	0.99998	0.139879	0.487517	2.36912	0.0691683	0.0898857	0.00408368	0.147787	0.147787
FBgn0015269	Nf1	9.15556	8.92892	6.59119	8.62047	9.04224	7.60583	0.841145	-0.249573	0.158374	0.99998	0.197431	0.139966	7.29513	0.0260533	0.000571461	0.019019	0.00969518	0.019019
FBgn0264087	Slob	0.306391	0.188249	0.152753	0.263336	0.24732	0.208045	0.841197	-0.249485	0.701193	0.99998	0.184824	0.481675	2.38532	0.0886829	0.0858304	0.0301139	0.14618	0.14618
FBgn0004512	Mdr49	2.64873	3.26947	1.9876	2.99453	2.9591	2.49106	0.841833	-0.248394	0.408649	0.99998	0.197556	0.239093	5.3289	0.0511198	0.00450955	0.052656	0.0284982	0.052656
FBgn0051111	CG31111	22.4488	18.5791	17.9864	16.5606	20.5139	17.2735	0.842038	-0.248043	0.265079	0.99998	0.187449	0.168196	5.58383	0.0163401	0.00374796	0.00319352	0.0245421	0.0245421
FBgn0030562	CG9400	0.884055	0.734302	0.704372	0.658385	0.809178	0.681378	0.842062	-0.248001	0.690444	0.99998	0.175265	0.440087	2.64104	0.0144969	0.0703768	-0.0639904	0.123299	0.123299
FBgn0011259	Sema-1a	3.66201	4.36954	2.70403	4.06287	4.01577	3.38345	0.84254	-0.247183	0.384154	0.99998	0.204523	0.235011	6.24855	0.0507633	0.00225715	0.052973	0.0161371	0.052973
FBgn0038966	pinta	26.6187	29.158	22.7543	24.2435	27.8883	23.4989	0.842607	-0.247069	0.179097	0.99998	0.183504	0.136582	6.23975	0.0144974	0.00243601	0.00247326	0.0162187	0.0162187
FBgn0036956	CG13813	2.31139	2.75939	2.17408	2.09865	2.53539	2.13637	0.842617	-0.247051	0.483905	0.99998	0.183133	0.261606	4.09241	0.018344	0.0157566	-0.00500957	0.0526809	0.0526809
FBgn0036988	CG5262	25.6748	24.0375	21.0222	20.871	24.8562	20.9466	0.842714	-0.246886	0.126362	0.99998	0.185906	0.121618	6.5865	0.0116582	0.00132136	-0.00111468	0.0134696	0.0134696
FBgn0038472	CG3995	44.0806	33.1485	36.4846	28.6401	38.6146	32.5623	0.843265	-0.245942	0.282273	0.99998	0.18402	0.171145	6.51328	0.0308148	0.00147032	0.0278202	0.0139874	0.0278202
FBgn0053533	lectin-37Db	38.2751	41.3601	34.7742	32.3825	39.8176	33.5784	0.843304	-0.245875	0.269402	0.99998	0.189222	0.171328	5.52429	0.0142017	0.00389734	-0.000497296	0.0254561	0.0254561
FBgn0040322	GNBP2	4.44703	7.84671	4.61351	5.75434	6.14687	5.18392	0.843344	-0.245807	0.633062	0.99998	0.151366	0.317048	4.89908	0.0746502	0.00662787	0.0938917	0.0356067	0.0938917
FBgn0038418	pad	6.00319	8.04622	5.27375	6.57895	7.0247	5.92635	0.843644	-0.245293	0.36592	0.99998	0.179063	0.198048	5.96429	0.0368365	0.00233947	0.0368834	0.0192116	0.0368834
FBgn0052590	CG32590	27.5122	24.5523	24.4263	19.5023	26.0323	21.9643	0.843733	-0.245142	0.273909	0.99998	0.195705	0.178872	5.41909	0.021014	0.00490694	0.00746379	0.0270883	0.0270883
FBgn0002709	mei-218	14.274	14.5016	11.7331	12.5495	14.3878	12.1413	0.843861	-0.244923	0.110604	0.99998	0.183799	0.115199	7.06332	0.012632	0.00253832	-0.00048134	0.0107325	0.0107325
FBgn0034797	nahoda	5.78307	6.19567	3.8436	6.26832	5.98937	5.05596	0.844156	-0.244419	0.405266	0.99998	0.210991	0.253518	6.37322	0.0576867	0.00203696	0.0622344	0.0150595	0.0622344
FBgn0261671	tweek	4.17598	5.98509	3.0995	5.47997	5.08053	4.28973	0.844347	-0.244092	0.551002	0.99998	0.20807	0.348959	7.25811	0.0956125	0.000658714	0.121113	0.00984957	0.121113
FBgn0029966	Ir7c	4.84151	10.7193	3.75521	9.38464	7.78039	6.56992	0.844421	-0.243966	0.736832	0.99998	0.208127	0.619332	5.54229	0.270153	0.00370707	0.379865	0.0251787	0.379865
FBgn0036101	NijA	5.37093	5.81312	4.28655	5.1584	5.59202	4.72248	0.844502	-0.243827	0.421462	0.99998	0.189736	0.236023	4.45409	0.0207314	0.0115696	0.00152753	0.0441371	0.0441371
FBgn0032402	CG14945	3.63314	4.90137	3.48863	3.71994	4.26726	3.60428	0.844637	-0.243597	0.389167	0.99998	0.172005	0.199744	5.05308	0.0284261	0.0069277	0.0209186	0.0329699	0.0329699
FBgn0036266	CG5626	37.703	33.8853	32.2384	28.2496	35.7942	30.244	0.844942	-0.243075	0.114803	0.99998	0.189076	0.119899	6.61236	0.0149077	0.00108353	0.00340304	0.0132921	0.0132921
FBgn0032734	CG15169	0.593968	0.53628	0.219924	0.735317	0.565124	0.477621	0.84516	-0.242703	0.566047	0.99998	0.332443	0.579287	2.42841	0.260555	0.128721	0.206853	0.142003	0.206853
FBgn0034451	TBCB	64.6445	74.4589	60.5902	56.975	69.5517	58.7826	0.845164	-0.242696	0.0947769	0.99998	0.181097	0.108394	7.04776	0.0162263	0.000941533	0.007	0.0108078	0.0108078
FBgn0043530	Obp51a	1.38324	1.25908	1.52112	0.712115	1.32116	1.11662	0.84518	-0.24267	0.765521	0.99998	0.215055	0.721086	1.62534	0.0898845	0.272232	-0.16053	0.247732	0.247732
FBgn0004367	mei-41	4.20463	4.91617	3.4168	4.29278	4.5604	3.85479	0.845274	-0.24251	0.217196	0.99998	0.183766	0.148917	6.44015	0.0260407	0.00165759	0.0205186	0.0145318	0.0205186
FBgn0036857	CG9629	9.06327	10.6599	6.97631	9.70037	9.86161	8.33834	0.845535	-0.242063	0.326268	0.99998	0.189694	0.193238	5.81285	0.0368886	0.00278429	0.0345567	0.0211971	0.0345567
FBgn0037772	Spn85F	0.153401	0.121847	0.0735421	0.159207	0.137624	0.116375	0.845599	-0.241955	0.748653	0.99998	0.215489	0.672529	1.73037	0.103711	0.22233	-0.0899802	0.229965	0.229965
FBgn0053774	CG33774	87.2087	82.9546	74.5396	69.366	85.0816	71.9528	0.845691	-0.241798	0.356308	0.99998	0.176301	0.191128	5.13693	0.0111072	0.00494913	-0.0038294	0.0315807	0.0315807
FBgn0033809	CG4630	1.6154	1.99018	1.35339	1.69596	1.80279	1.52467	0.845729	-0.241733	0.483603	0.99998	0.180258	0.25732	4.17522	0.0288804	0.0156628	0.0114113	0.0505509	0.0505509
FBgn0000092	CG2650	0.331697	0.151907	0.122417	0.286599	0.241802	0.204508	0.845768	-0.241665	0.843698	0.99998	0.164578	0.834719	1.34763	0.173457	0.39464	-0.147997	0.302116	0.302116
FBgn0032946	nrv3	6.64371	8.23068	4.79633	7.78512	7.43719	6.29073	0.845847	-0.241532	0.449982	0.99998	0.213922	0.283174	5.79589	0.0687127	0.0058131	0.0743746	0.0214322	0.0743746
FBgn0039593	CG9989	1.91966	2.32199	1.39608	2.19194	2.12083	1.79401	0.8459	-0.241442	0.520152	0.99998	0.202864	0.315441	3.545	0.0564863	0.0288918	0.0352607	0.0706115	0.0706115
FBgn0266129	lov	0.176758	0.305772	0.0920378	0.316162	0.241265	0.2041	0.845959	-0.241341	0.638352	0.99998	0.309936	0.659433	2.87142	0.321921	0.0631986	0.371653	0.106207	0.371653
FBgn0039602	CG1647	8.96799	8.55651	7.68332	7.14325	8.76225	7.41329	0.846048	-0.241188	0.155153	0.99998	0.182148	0.128132	6.40933	0.011761	0.00164688	-0.00059428	0.0147709	0.0147709
FBgn0003328	scb	11.1664	11.5776	6.92552	12.3297	11.372	9.62762	0.846609	-0.240232	0.45082	0.99998	0.223014	0.295755	6.73274	0.0748923	0.00111239	0.0863585	0.0125039	0.0863585
FBgn0004368	Ptp4E	9.82267	11.3747	7.95733	9.98899	10.5987	8.97316	0.84663	-0.240197	0.212522	0.99998	0.181301	0.145429	7.11075	0.0250565	0.000725136	0.0204246	0.0105066	0.0204246
FBgn0039863	CG1815	12.2787	15.095	9.99512	13.1861	13.6869	11.5906	0.846839	-0.239841	0.319512	0.99998	0.183756	0.184594	7.25415	0.0339719	0.000646863	0.0334279	0.00986637	0.0334279
FBgn0051108	CG31108	75.6192	62.6582	64.3073	52.8258	69.1387	58.5666	0.847088	-0.239415	0.124441	0.99998	0.184186	0.119882	8.21302	0.0208892	0.0003382	0.0140334	0.00702817	0.0140334
FBgn0037513	pyd3	12.8691	17.7878	11.5323	14.4378	15.3285	12.985	0.84712	-0.239362	0.418507	0.99998	0.169948	0.210068	5.77584	0.0390464	0.0028694	0.0412591	0.0217133	0.0412591
FBgn0036015	CG3088	0.572316	0.589357	0.316919	0.66729	0.580837	0.492104	0.847234	-0.239168	0.713271	0.99998	0.223271	0.607595	1.94154	0.0969064	0.170909	-0.0504744	0.198262	0.198262
FBgn0260026	CG42494	0.564886	1.25849	0.437049	1.10792	0.91169	0.772484	0.84731	-0.239038	0.745887	0.99998	0.196634	0.606769	2.71409	0.258334	0.0814279	0.286741	0.117548	0.286741
FBgn0259247	laccase2	13.3739	14.5583	11.9659	11.7046	13.9661	11.8352	0.847424	-0.238844	0.122329	0.99998	0.186234	0.120534	6.62017	0.0141683	0.0012895	0.00262129	0.013239	0.013239
FBgn0005636	nvy	0.16851	0.197941	0.189944	0.120604	0.183226	0.155274	0.847445	-0.238808	0.702112	0.99998	0.185802	0.485794	2.43379	0.046321	0.0945043	-0.0422839	0.141491	0.141491
FBgn0031424	VGlut	0.0283052	0.127372	0.0833157	0.0486418	0.0778385	0.0659788	0.847637	-0.238482	0.980107	0.99998	-0.0186198	0.746732	1.89184	0.371855	0.19332	0.364289	0.205272	0.364289
FBgn0036476	CG6945	11.1065	8.93784	8.68563	8.30503	10.0222	8.49533	0.847652	-0.238456	0.208895	0.99998	0.173419	0.138006	6.14396	0.0159816	0.00188384	0.00705146	0.0171617	0.0171617
FBgn0038651	CG14299	13.0075	14.0911	10.3508	12.6214	13.5493	11.4861	0.847725	-0.238333	0.11908	0.99998	0.183507	0.117735	7.4874	0.0204659	0.000537577	0.0133239	0.00895913	0.0133239
FBgn0039896	yellow-h	0.999175	1.49903	0.964357	1.1535	1.2491	1.05893	0.847751	-0.238288	0.634874	0.99998	0.166245	0.350079	3.22402	0.0484881	0.0372758	0.0216377	0.0852797	0.0852797
FBgn0029603	CG14053	2.03666	3.13091	2.25162	2.13054	2.58379	2.19108	0.848012	-0.237844	0.545815	0.99998	0.155911	0.258113	4.06637	0.0426047	0.0132461	0.0385069	0.053376	0.053376
FBgn0037531	CG10445	15.1874	13.7993	13.5635	11.0181	14.4934	12.2908	0.848027	-0.237817	0.134789	0.99998	0.183133	0.122458	6.56448	0.018283	0.00137308	0.00928247	0.0136228	0.0136228
FBgn0040466	Dip2	63.1412	53.6287	53.1991	45.8419	58.3849	49.5205	0.848173	-0.23757	0.134031	0.99998	0.184448	0.123097	6.54458	0.0171344	0.00138976	0.00730128	0.0137631	0.0137631
FBgn0086758	chinmo	0.0828859	0.114797	0.0724445	0.0952347	0.0988415	0.0838396	0.848223	-0.237484	0.721695	0.99998	0.166409	0.467186	2.37581	0.0405073	0.0711426	-0.0242276	0.14712	0.14712
FBgn0035557	CG11353	1.20441	1.87589	1.06486	1.54804	1.54015	1.30645	0.84826	-0.237421	0.570885	0.99998	0.171032	0.301778	4.32481	0.0704641	0.0153461	0.075724	0.0469791	0.075724
FBgn0266745	CG45218	1.5752	2.67229	2.18442	1.41904	2.12375	1.80173	0.848372	-0.237231	0.763579	0.99998	0.16069	0.534239	2.21555	0.0808701	0.121362	-0.0129679	0.164049	0.164049
FBgn0265186	CG44251	3.1956	3.78637	2.32338	3.60008	3.49098	2.96173	0.848393	-0.237195	0.419094	0.99998	0.195372	0.241799	4.64215	0.0517011	0.0126381	0.0458285	0.0403303	0.0458285
FBgn0263601	mib1	17.7371	16.9589	13.7431	15.6988	17.348	14.7209	0.848567	-0.2369	0.100536	0.99998	0.177347	0.107989	7.04837	0.0140289	0.000856881	0.00446052	0.0108048	0.0108048
FBgn0036146	CG14141	0.754497	1.82728	0.462369	1.72968	1.29089	1.09602	0.849044	-0.236088	0.729338	0.99998	0.265426	0.767113	2.44612	0.415792	0.117136	0.471326	0.140326	0.471326
FBgn0034631	TAF1C-like	16.8842	14.219	14.4623	11.947	15.5516	13.2047	0.849087	-0.236016	0.13777	0.99998	0.182753	0.123137	6.54782	0.019681	0.00142258	0.0113995	0.0137401	0.0137401
FBgn0033871	CG13339	35.6586	37.4031	31.5113	30.5295	36.5308	31.0204	0.849157	-0.235897	0.26	0.99998	0.180884	0.160588	5.72096	0.0120679	0.00329023	-0.00154803	0.0224981	0.0224981
FBgn0262608	CG43134	940.86	1359.37	883.292	1070.07	1150.12	976.68	0.849202	-0.23582	0.468844	0.99998	0.160084	0.221	8.13243	0.041103	0.000375578	0.0484655	0.0071806	0.0484655
FBgn0053511	CG33511	0.767975	0.753281	0.397938	0.8945	0.760628	0.646219	0.849586	-0.235168	0.59556	0.99998	0.251267	0.473376	2.5149	0.125613	0.0900603	0.0667924	0.134025	0.134025
FBgn0030600	hiw	0.470228	0.686296	0.319137	0.663626	0.578262	0.491381	0.849755	-0.234881	0.599063	0.99998	0.220014	0.418478	5.14219	0.132885	0.00564219	0.169482	0.0314945	0.169482
FBgn0029997	CG2258	15.0709	16.433	11.9677	14.8065	15.752	13.3871	0.849867	-0.234691	0.147112	0.99998	0.181898	0.125464	7.09492	0.021523	0.000638065	0.015103	0.0105813	0.015103
FBgn0263748	CG43673	0.820074	1.49128	0.905011	1.05984	1.15568	0.982426	0.850085	-0.23432	0.770392	0.99998	0.131432	0.450323	2.64956	0.0707933	0.0801784	0.0173743	0.122612	0.122612
FBgn0000246	c(3)G	55.2768	65.3714	45.0628	57.5027	60.3241	51.2828	0.850121	-0.234261	0.260224	0.99998	0.187411	0.16646	7.77381	0.0301803	0.000422401	0.0272866	0.00803963	0.0272866
FBgn0086899	tlk	34.047	38.4747	23.6622	37.9912	36.2608	30.8267	0.850137	-0.234232	0.423975	0.99998	0.201364	0.251849	8.1684	0.055801	0.000280013	0.0631477	0.00711158	0.0631477
FBgn0052133	ptip	8.73264	12.0837	7.11845	10.5827	10.4082	8.85058	0.850348	-0.233875	0.507205	0.99998	0.178057	0.268483	7.27631	0.0586236	0.00073388	0.0713494	0.00977313	0.0713494
FBgn0037979	GCC185	17.2987	15.0942	14.188	13.3689	16.1964	13.7785	0.85071	-0.23326	0.11062	0.99998	0.173842	0.108963	7.02041	0.0123331	0.00093188	0.00245728	0.0109411	0.0109411
FBgn0037105	S1P	13.4205	14.9048	11.8736	12.2302	14.1626	12.0519	0.850967	-0.232826	0.150796	0.99998	0.177291	0.123399	6.55092	0.0141962	0.00150913	0.00406918	0.0137182	0.0137182
FBgn0032717	CG10600	22.9804	26.9342	18.5018	23.9812	24.9573	21.2415	0.851114	-0.232576	0.270864	0.99998	0.181053	0.164433	7.72091	0.0289522	0.000433563	0.0266047	0.00819503	0.0266047
FBgn0038237	Pde6	1.62366	2.4397	1.38089	2.07787	2.03168	1.72938	0.85121	-0.232414	0.563692	0.99998	0.174883	0.302898	5.33532	0.0713597	0.00486302	0.0868844	0.028397	0.0868844
FBgn0033753	Cyp301a1	0.650779	0.674529	0.402651	0.725468	0.662654	0.564059	0.851213	-0.232408	0.587106	0.99998	0.210394	0.387442	3.04927	0.0722819	0.0551715	0.0311184	0.0949397	0.0949397
FBgn0051157	CG31157	2.57697	2.83241	2.34983	2.25628	2.70469	2.30306	0.851506	-0.231912	0.532903	0.99998	0.172576	0.276749	3.92732	0.0127277	0.019276	-0.0150756	0.0573141	0.0573141
FBgn0086350	tef	88.245	71.0958	76.1328	59.5643	79.6704	67.8485	0.851615	-0.231726	0.208464	0.99998	0.180874	0.143802	7.84564	0.0246911	0.000403327	0.0202756	0.0078399	0.0202756
FBgn0034795	MED23	8.43561	7.70601	6.71852	7.02865	8.07081	6.87358	0.85166	-0.231651	0.169962	0.99998	0.173999	0.126791	6.45833	0.0112356	0.00168245	3.31789e-05	0.0143935	0.0143935
FBgn0032876	Cen	155.315	112.298	128.161	99.763	133.807	113.962	0.851693	-0.231595	0.370859	0.99998	0.169704	0.189642	8.70511	0.0335758	0.000157427	0.0358066	0.00625527	0.0358066
FBgn0085459	CG34430	0.585322	0.340521	0.185143	0.603395	0.462921	0.394269	0.851699	-0.231584	0.736118	0.99998	0.255484	0.758119	1.54717	0.238639	0.31284	0.0124822	0.261904	0.261904
FBgn0051633	CG31633	22.3765	18.097	18.5807	15.8908	20.2368	17.2357	0.851705	-0.231574	0.226217	0.99998	0.172824	0.142811	6.06136	0.0190226	0.00233509	0.0112647	0.0180598	0.0180598
FBgn0083984	CG34148	34.3213	37.8665	32.9423	28.5428	36.0939	30.7426	0.851738	-0.231518	0.290999	0.99998	0.185611	0.175779	5.45523	0.0174423	0.00437174	0.00456603	0.0265265	0.0265265
FBgn0032004	CG8292	0.524851	0.783639	0.463928	0.651204	0.654245	0.557566	0.852228	-0.230688	0.740728	0.99998	0.16276	0.491886	2.36537	0.055605	0.093791	-0.0236289	0.148161	0.148161
FBgn0052318	CG32318	39.1928	25.1366	34.6103	20.2212	32.1647	27.4158	0.852357	-0.23047	0.594965	0.99998	0.179055	0.336788	5.8138	0.0863043	0.00650016	0.106926	0.021184	0.106926
FBgn0053087	LRP1	2.58434	4.02038	2.09391	3.53614	3.30236	2.81502	0.852429	-0.230349	0.606683	0.99998	0.182214	0.353942	6.81154	0.0945838	0.00111546	0.124159	0.0120373	0.124159
FBgn0033958	CG12858	0.112994	0.251343	0.164247	0.146326	0.182169	0.155287	0.852433	-0.230341	0.83308	0.99998	0.0983283	0.466558	2.48129	0.109567	0.080614	0.0789021	0.137062	0.137062
FBgn0035741	BBS1	5.54614	5.26963	4.36625	4.85456	5.40789	4.61041	0.852534	-0.230171	0.3566	0.99998	0.171252	0.185767	5.27141	0.0122352	0.0051008	-0.00141155	0.0294086	0.0294086
FBgn0022984	qkr58E-3	54.4562	53.5525	47.1836	44.9182	54.0043	46.0509	0.852726	-0.229846	0.0981946	0.99998	0.174269	0.105383	7.15291	0.0104112	0.000793957	-0.000361968	0.0103116	0.0103116
FBgn0010317	CycJ	40.4146	37.2957	35.4903	30.7773	38.8552	33.1338	0.852753	-0.229801	0.129675	0.99998	0.174259	0.114993	6.77548	0.0136069	0.000977256	0.00424991	0.0122462	0.0122462
FBgn0023550	CG18031	3.95864	4.98992	3.27506	4.35632	4.47428	3.81569	0.852806	-0.229711	0.424538	0.99998	0.172088	0.215494	4.83167	0.0350797	0.00963542	0.0281771	0.0368022	0.0368022
FBgn0035642	CG18586	53.0571	44.0219	46.2824	36.5082	48.5395	41.3953	0.852817	-0.229692	0.186824	0.99998	0.179146	0.135714	7.22762	0.0229766	0.000746964	0.0176712	0.00997993	0.0176712
FBgn0052939	CG32939	20.2035	17.5459	17.9963	14.2099	18.8747	16.1031	0.853156	-0.229118	0.236374	0.99998	0.181092	0.152936	5.82013	0.0213809	0.00229262	0.0133817	0.0210969	0.0210969
FBgn0085352	CG34323	1.15441	1.06966	1.07835	0.819322	1.11203	0.948837	0.853246	-0.228967	0.712844	0.99998	0.177059	0.481087	2.38678	0.0205297	0.0854088	-0.0702892	0.146036	0.146036
FBgn0260634	eIF4G2	14.719	17.6898	11.3932	16.2658	16.2044	13.8295	0.853439	-0.22864	0.387337	0.99998	0.182669	0.21131	7.72302	0.0408906	0.00051139	0.0441407	0.00818869	0.0441407
FBgn0086251	del	93.4755	74.5254	79.9719	63.4494	84.0004	71.7107	0.853694	-0.228209	0.210468	0.99998	0.179147	0.143056	8.34991	0.0243413	0.000204463	0.0202607	0.00678676	0.0202607
FBgn0034442	CG11257	5.21958	4.9063	4.11222	4.53241	5.06294	4.32231	0.853716	-0.228172	0.410158	0.99998	0.171113	0.207758	4.9252	0.0119277	0.00801243	-0.00476067	0.0351508	0.0351508
FBgn0037553	CG18249	3.42301	4.53911	3.17911	3.61892	3.98106	3.39902	0.853797	-0.228034	0.4368	0.99998	0.164965	0.212144	4.84052	0.0284405	0.00836126	0.0206928	0.0366437	0.0366437
FBgn0003862	trx	9.52264	13.8961	7.36018	12.6384	11.7093	9.99928	0.853957	-0.227764	0.575813	0.99998	0.1922	0.343515	7.82562	0.0909819	0.000435546	0.117567	0.00789425	0.117567
FBgn0003087	pim	250.483	222.593	224.626	179.425	236.538	202.026	0.854093	-0.227534	0.0963349	0.99998	0.182234	0.109589	7.96094	0.0190762	0.000391566	0.0116182	0.00754768	0.0116182
FBgn0031869	CG18304	0.766643	0.899643	0.4982	0.925021	0.833143	0.71161	0.854127	-0.227477	0.51107	0.99998	0.212269	0.323003	4.57858	0.0845733	0.0103865	0.0939445	0.0415786	0.0939445
FBgn0039006	Cyp6d4	11.2672	12.0457	8.47184	11.4465	11.6565	9.95915	0.854389	-0.227035	0.266413	0.99998	0.182102	0.163855	5.82501	0.0289528	0.0034863	0.0233622	0.0210299	0.0233622
FBgn0032187	CG4839	1.84017	2.36494	1.23801	2.35488	2.10255	1.79645	0.854411	-0.226998	0.547479	0.99998	0.213298	0.354585	5.20816	0.0989859	0.00673265	0.118998	0.0304224	0.118998
FBgn0036760	CG5567	80.1208	70.9361	72.4104	56.6801	75.5285	64.5452	0.854582	-0.22671	0.165553	0.99998	0.176273	0.127123	7.30531	0.0211309	0.000702334	0.0154579	0.00965342	0.0154579
FBgn0036629	CG4573	8.81657	7.20313	7.70843	5.98279	8.00985	6.84561	0.854649	-0.226596	0.327659	0.99998	0.175534	0.179328	5.36271	0.0249469	0.00419145	0.0178229	0.0279672	0.0279672
FBgn0259219	CG42319	3.62107	3.07892	2.40326	3.32326	3.34999	2.86326	0.854705	-0.226501	0.504545	0.99998	0.178339	0.267232	4.20821	0.0320794	0.0216788	0.010538	0.049734	0.049734
FBgn0053276	CG33276	42.2934	40.7807	40.9911	30.0151	41.537	35.5031	0.854734	-0.226453	0.383665	0.99998	0.177116	0.20331	4.9681	0.0255883	0.00692504	0.0157723	0.0344099	0.0344099
FBgn0037265	spartin	10.9321	11.5373	8.16878	11.0389	11.2347	9.60387	0.854841	-0.226272	0.260819	0.99998	0.182789	0.162557	5.93635	0.0287539	0.00266581	0.0237591	0.0195615	0.0237591
FBgn0262721	CG43165	3.13293	2.54166	2.25256	2.60035	2.8373	2.42646	0.8552	-0.225667	0.693758	0.99998	0.168408	0.427692	2.73767	0.0177378	0.0671606	-0.0547346	0.115759	0.115759
FBgn0044028	Notum	0.131437	0.17814	0.115722	0.14903	0.154788	0.132376	0.855208	-0.225653	0.760588	0.99998	0.158409	0.51987	2.32165	0.0358693	0.117654	-0.0763968	0.152611	0.152611
FBgn0032590	CG4631	0.14159	0.190512	0.179534	0.104522	0.166051	0.142028	0.855324	-0.225458	0.763945	0.99998	0.188062	0.62624	1.96963	0.0676915	0.197759	-0.113905	0.194417	0.194417
FBgn0038582	CG7988	9.04889	10.1776	8.06093	8.38603	9.61324	8.22348	0.855433	-0.225274	0.438065	0.99998	0.165129	0.212942	4.78811	0.0128328	0.00775403	-0.00213864	0.0375901	0.0375901
FBgn0083956	CG34120	4.43968	5.71877	3.35595	5.33441	5.07922	4.34518	0.855482	-0.225191	0.489486	0.99998	0.188662	0.272978	6.3829	0.0615425	0.00169461	0.0728225	0.0149812	0.0728225
FBgn0033744	Dh44-R2	1.7499	2.08464	1.55161	1.72904	1.91727	1.64033	0.855552	-0.225072	0.488893	0.99998	0.16784	0.242519	4.39849	0.0188232	0.013481	0.000668692	0.0453344	0.0453344
FBgn0042127	CG18789	14.9547	13.854	13.5558	11.0928	14.4043	12.3243	0.855598	-0.224996	0.380843	0.99998	0.172673	0.197038	5.72716	0.0163119	0.0164157	-0.00685575	0.0224083	0.0224083
FBgn0029959	Rab39	44.5408	39.9984	37.907	34.442	42.2696	36.1745	0.855804	-0.224647	0.153244	0.99998	0.170175	0.119156	6.69259	0.0117462	0.00144108	0.00169844	0.0127572	0.0127572
FBgn0052672	Atg8a	276.37	341.966	244.354	284.826	309.168	264.59	0.855814	-0.224631	0.257703	0.99998	0.171396	0.151432	8.53567	0.0250799	0.000201263	0.0227303	0.00649247	0.0227303
FBgn0260639	gammaTub23C	34.4181	28.8297	30.7397	23.4103	31.6239	27.075	0.856157	-0.224053	0.254827	0.99998	0.173196	0.152099	6.83857	0.0254217	0.000978877	0.0221553	0.0118853	0.0221553
FBgn0037741	CG16908	13.889	12.008	11.2201	10.9521	12.9485	11.0861	0.856169	-0.224033	0.173356	0.99998	0.165821	0.121793	6.58184	0.0115255	0.00133175	0.00220808	0.0135019	0.0135019
FBgn0026575	hang	25.6309	30.8409	20.0371	28.3142	28.2359	24.1757	0.856203	-0.223976	0.394647	0.99998	0.174931	0.205506	8.29017	0.0383556	0.00025733	0.0419756	0.00688945	0.0419756
FBgn0031762	CG9098	1.52235	1.96038	1.13723	1.84512	1.74136	1.49118	0.856326	-0.223768	0.504518	0.99998	0.1866	0.279593	4.64579	0.0637215	0.00998558	0.0681869	0.0402598	0.0681869
FBgn0035407	Asciz	21.9192	20.1	21.3462	14.6383	21.0096	17.9923	0.856383	-0.223672	0.310059	0.99998	0.186606	0.183831	6.3037	0.0341365	0.00228261	0.0315112	0.0156434	0.0315112
FBgn0004380	Klp64D	13.4314	12.4393	11.8485	10.3074	12.9354	11.078	0.856409	-0.223628	0.195184	0.99998	0.17148	0.132376	6.30387	0.0131202	0.0018816	0.00309605	0.0156419	0.0156419
FBgn0259683	Ir40a	0.385291	0.822093	0.407267	0.626857	0.603692	0.517062	0.856499	-0.223476	0.745654	0.99998	0.16237	0.500564	2.36119	0.115368	0.101984	0.0578857	0.14858	0.14858
FBgn0266487	CG45086	42.481	35.124	35.9358	30.5456	38.8025	33.2407	0.856664	-0.223198	0.0977946	0.99998	0.171969	0.103868	7.49741	0.0170502	0.000397532	0.0103911	0.00892376	0.0103911
FBgn0028647	CG11902	18.6179	15.4469	15.1385	14.0468	17.0324	14.5926	0.856757	-0.223042	0.110829	0.99998	0.165887	0.104038	7.19952	0.0138901	0.000721366	0.00635456	0.0101026	0.0101026
FBgn0250819	CG33521	8.29964	11.3287	7.00351	9.81387	9.81416	8.40869	0.856792	-0.222983	0.480902	0.99998	0.177798	0.252249	5.86501	0.0529571	0.00306015	0.0605694	0.0204892	0.0605694
FBgn0263083	CG43351	53.3602	59.9987	36.8182	60.3277	56.6794	48.5729	0.856976	-0.222673	0.516753	0.99998	0.189185	0.291791	3.80164	0.0564221	0.0238877	0.04285	0.0612541	0.0612541
FBgn0033372	CG13742	18.9384	19.8904	17.6208	15.6612	19.4144	16.641	0.857146	-0.222388	0.163187	0.99998	0.174144	0.124885	6.52099	0.0132819	0.00166446	0.00309538	0.0139318	0.0139318
FBgn0038243	CG8066	32.2317	31.9621	26.1209	28.9049	32.0969	27.5129	0.857182	-0.222327	0.248567	0.99998	0.17442	0.151165	5.94335	0.0125129	0.00337795	0.000180173	0.019473	0.019473
FBgn0026404	Dronc	42.9316	36.9713	38.7434	29.7556	39.9514	34.2495	0.857279	-0.222164	0.215052	0.99998	0.172197	0.138892	7.16703	0.0227446	0.000757304	0.0185336	0.0102476	0.0185336
FBgn0037703	JHDM2	7.67252	6.93018	6.56351	5.95527	7.30135	6.25939	0.857292	-0.222141	0.269145	0.99998	0.1682	0.152212	5.88396	0.0115815	0.00293053	0.000296173	0.020238	0.020238
FBgn0015036	Cyp4ae1	4.22203	4.37431	3.78379	3.58739	4.29817	3.68559	0.857478	-0.221828	0.430578	0.99998	0.165994	0.210599	4.85624	0.0100119	0.00798847	-0.0067477	0.0363633	0.0363633
FBgn0034474	Obp56g	1.46043	4.20819	2.51849	2.34325	2.83431	2.43087	0.857659	-0.221524	0.941847	0.99998	0.0380884	0.522131	2.64739	0.182231	0.0810127	0.191608	0.122787	0.191608
FBgn0030929	CG15043	22.4841	46.7095	12.9777	46.3732	34.5968	29.6754	0.857749	-0.221372	0.69642	0.99998	0.289701	0.742523	5.79855	0.395535	0.00397737	0.547362	0.0213953	0.547362
FBgn0030724	Nipsnap	125.736	109.377	114.205	87.4997	117.557	100.852	0.857903	-0.221114	0.198166	0.99998	0.176591	0.137234	7.77489	0.0229502	0.000447674	0.0183854	0.00803653	0.0183854
FBgn0051118	RabX4	3.01579	3.4379	2.53313	3.00445	3.22684	2.76879	0.858049	-0.220868	0.498916	0.99998	0.16828	0.248863	4.25323	0.0188211	0.0132858	0.000786766	0.0486469	0.0486469
FBgn0010395	Itgbetanu	3.29919	4.13028	2.2772	4.09796	3.71474	3.18758	0.858089	-0.2208	0.526398	0.99998	0.206977	0.326713	5.23166	0.0854407	0.00560683	0.101134	0.0300442	0.101134
FBgn0037517	CG10086	5.06684	5.2798	4.53332	4.34733	5.17332	4.44032	0.858313	-0.220425	0.40081	0.99998	0.16441	0.195685	5.07769	0.00986824	0.00573373	-0.00444672	0.032559	0.032559
FBgn0030544	CG13403	1.00999	0.153964	0.494243	0.504815	0.581977	0.499529	0.858332	-0.220393	0.859337	0.99998	-0.142002	0.801285	1.47899	0.43476	0.317327	0.32473	0.274969	0.32473
FBgn0085384	CG34355	2.95833	2.76736	2.36723	2.54815	2.86285	2.45769	0.858478	-0.220148	0.297214	0.99998	0.170285	0.163355	5.67105	0.0110495	0.00345496	-0.00137929	0.0232299	0.0232299
FBgn0262539	CG43093	12.5908	11.2346	11.0497	9.40454	11.9127	10.2271	0.858509	-0.220095	0.516366	0.99998	0.172568	0.265916	4.00473	0.0144556	0.0156386	-0.00884506	0.0550726	0.0550726
FBgn0032251	Nse4	60.1778	53.1194	52.9397	44.3446	56.6486	48.6422	0.858665	-0.219832	0.136255	0.99998	0.171022	0.114789	6.84067	0.0153855	0.00130297	0.00715099	0.0118736	0.0118736
FBgn0261548	CG42666	8.07775	8.40731	6.40985	7.74642	8.24253	7.07814	0.858734	-0.219717	0.217594	0.99998	0.16734	0.135723	6.19075	0.0165039	0.00173277	0.00902184	0.0166879	0.0166879
FBgn0035906	GstO2	160.455	140.996	150.997	107.922	150.725	129.459	0.858907	-0.219426	0.295297	0.99998	0.177239	0.169351	7.56758	0.0295911	0.000500254	0.0281796	0.00868295	0.0281796
FBgn0031937	CG13795	1.83672	3.30189	1.73795	2.67784	2.5693	2.20789	0.859335	-0.218708	0.693406	0.99998	0.150873	0.382697	4.48263	0.105226	0.0109245	0.135533	0.0435363	0.135533
FBgn0033996	CG11807	47.6946	40.6843	42.9624	33.0167	44.1895	37.9896	0.859698	-0.218098	0.21492	0.99998	0.173269	0.139716	7.22323	0.0230211	0.000640226	0.0188804	0.00999894	0.0188804
FBgn0032202	CG18619	72.9025	84.1898	64.892	70.1711	78.5461	67.5316	0.859769	-0.217979	0.225501	0.99998	0.164853	0.136014	6.2099	0.0161852	0.00199832	0.00869123	0.0165014	0.0165014
FBgn0036763	CG7441	20.1458	15.3728	16.7511	13.7907	17.7593	15.2709	0.859881	-0.217791	0.306351	0.99998	0.158035	0.154496	6.57184	0.0242377	0.00150914	0.0223599	0.0135714	0.0223599
FBgn0032210	CYLD	21.9928	22.2337	18.906	19.1269	22.1132	19.0164	0.859957	-0.217664	0.170011	0.99998	0.168804	0.12302	6.55138	0.00999111	0.00141886	-0.000679534	0.013715	0.013715
FBgn0003048	pcx	4.40594	6.52854	3.56929	5.83392	5.46724	4.70161	0.859959	-0.21766	0.591711	0.99998	0.174606	0.32554	7.08139	0.0808132	0.000887031	0.105089	0.0106458	0.105089
FBgn0050154	CG30154	3.54295	4.79883	3.18091	3.99377	4.17089	3.58734	0.86009	-0.21744	0.673504	0.99998	0.158871	0.377059	3.03901	0.0360718	0.0466245	-0.00513691	0.095549	0.095549
FBgn0027375	RecQ5	42.0456	37.1099	37.8316	30.2544	39.5777	34.043	0.860156	-0.21733	0.120883	0.99998	0.175161	0.112929	7.76294	0.018729	0.000550147	0.0122027	0.00807101	0.0122027
FBgn0003015	osk	740.087	659.012	662.879	540.595	699.55	601.737	0.860178	-0.217292	0.104236	0.99998	0.17101	0.105259	10.4006	0.0171345	2.85608e-05	0.011051	0.0052004	0.011051
FBgn0035528	CG15012	93.2676	86.5777	77.6862	77.0216	89.9226	77.3539	0.860227	-0.21721	0.128407	0.99998	0.168069	0.110542	6.95154	0.00970727	0.000934129	-0.000496842	0.0112853	0.0112853
FBgn0033215	CG1942	1.08073	1.02095	0.644808	1.16327	1.05084	0.904038	0.860298	-0.217092	0.5812	0.99998	0.203122	0.36822	3.04564	0.0708038	0.0404314	0.0451449	0.0951549	0.0951549
FBgn0037583	CG9684	101.786	76.8953	87.3578	66.3645	89.3409	76.8611	0.860313	-0.217066	0.347855	0.99998	0.168085	0.179051	7.97093	0.0307903	0.000311757	0.0317473	0.00752408	0.0317473
FBgn0062449	CG13197	76.4067	68.1372	71.3016	53.058	72.2719	62.1798	0.860359	-0.21699	0.222768	0.99998	0.178053	0.14604	7.92565	0.0247861	0.000896561	0.0204313	0.00763332	0.0204313
FBgn0032032	CG17294	17.393	18.035	16.0398	14.4498	17.714	15.2448	0.860609	-0.21657	0.322814	0.99998	0.171305	0.173264	5.51505	0.0117037	0.00442168	-0.00153875	0.0255988	0.0255988
FBgn0061198	HSPC300	97.2604	81.4309	86.1023	67.7063	89.3457	76.9043	0.86075	-0.216334	0.265342	0.99998	0.169242	0.151943	6.00083	0.0216428	0.00432052	0.0138221	0.0187663	0.0187663
FBgn0037551	Gie	113.37	94.877	92.9717	86.2825	104.124	89.6271	0.860776	-0.21629	0.0916344	0.99998	0.165727	0.0982471	7.49965	0.0129404	0.000736619	0.00494121	0.00891588	0.00891588
FBgn0034200	CG11395	32.976	38.8645	27.2036	34.6485	35.9202	30.926	0.860964	-0.215975	0.288059	0.99998	0.17141	0.161344	6.97526	0.0271483	0.000992234	0.0250396	0.0111653	0.0250396
FBgn0043364	cbt	40.6925	40.4806	33.9014	35.9904	40.5866	34.9459	0.861021	-0.215879	0.110832	0.99998	0.160287	0.100527	7.37711	0.009511	0.000737771	0.000682709	0.00936797	0.00936797
FBgn0010416	TH1	48.6759	44.7726	41.6951	38.7755	46.7242	40.2353	0.861123	-0.215708	0.100483	0.99998	0.164073	0.0998913	7.39125	0.0101021	0.000664711	0.00102847	0.00931355	0.00931355
FBgn0036369	CG10089	0.760531	1.2155	0.49393	1.20786	0.988015	0.850896	0.861218	-0.21555	0.668708	0.99998	0.21651	0.505957	3.37104	0.186287	0.0558008	0.200192	0.0781064	0.200192
FBgn0004797	mdy	17.1907	22.5331	13.9122	20.3007	19.8619	17.1064	0.86127	-0.215462	0.478087	0.99998	0.175751	0.247752	6.50828	0.0512169	0.00159402	0.0597871	0.0140237	0.0597871
FBgn0051326	CG31326	5.39644	5.93298	4.26324	5.49453	5.66471	4.87888	0.861276	-0.215452	0.382854	0.99998	0.170163	0.194996	5.08987	0.0238076	0.00566677	0.0155668	0.0323568	0.0323568
FBgn0016977	spen	11.7485	16.6623	8.3388	16.1315	14.2054	12.2352	0.861303	-0.215408	0.599023	0.99998	0.202872	0.38583	8.41763	0.112962	0.000229843	0.148635	0.00667516	0.148635
FBgn0030739	CG13957	5.49039	6.6119	4.75222	5.67264	6.05114	5.21243	0.861395	-0.215253	0.281144	0.99998	0.162055	0.150363	5.88036	0.0221127	0.00232365	0.0177145	0.0202855	0.0202855
FBgn0051025	Ppi1	0.110846	0.30376	0.19947	0.157701	0.207303	0.178585	0.86147	-0.215128	0.917998	0.99998	0.0519758	0.504834	2.50641	0.170805	0.0913013	0.163556	0.134785	0.163556
FBgn0001624	dlg1	42.1397	46.2786	34.6612	41.5107	44.2092	38.0859	0.861494	-0.215088	0.141792	0.99998	0.163599	0.111356	8.21179	0.0171884	0.000467774	0.0119324	0.00703042	0.0119324
FBgn0031850	Tsp	1.2298	1.521	1.15499	1.21484	1.3754	1.18492	0.86151	-0.21506	0.645722	0.99998	0.12734	0.276998	3.9837	0.0151344	0.0210588	-0.0064649	0.055669	0.055669
FBgn0032598	ChLD3	1.07371	0.812752	1.12901	0.496685	0.94323	0.812848	0.861771	-0.214624	0.587341	0.99998	0.227113	0.418492	3.54023	0.13395	0.0317924	0.143343	0.0708035	0.143343
FBgn0033376	CG8777	8.26623	8.47378	6.40943	8.02148	8.37	7.21546	0.862061	-0.214138	0.204372	0.99998	0.170012	0.133953	6.2753	0.0191747	0.00204933	0.0122607	0.015894	0.015894
FBgn0004623	Gbeta76C	0.606082	0.684351	0.669884	0.442693	0.645216	0.556289	0.862174	-0.213949	0.690084	0.99998	0.173073	0.434048	2.73124	0.0385731	0.0721542	-0.0292717	0.116244	0.116244
FBgn0058006	CG40006	31.2673	25.5852	27.1457	21.8718	28.4263	24.5087	0.862186	-0.213929	0.198949	0.99998	0.167949	0.130745	7.04036	0.0207985	0.000908706	0.0161856	0.0108437	0.0161856
FBgn0033948	CG12863	13.9988	13.2917	13.1436	10.3867	13.6452	11.7652	0.862219	-0.213874	0.289885	0.99998	0.171321	0.161872	5.67294	0.018192	0.00300072	0.00961173	0.0232019	0.0232019
FBgn0026371	SAK	27.1614	21.5133	23.1324	18.8424	24.3373	20.9874	0.862354	-0.213648	0.222222	0.99998	0.166421	0.136339	7.14943	0.0216242	0.000680158	0.0179082	0.0103275	0.0179082
FBgn0034963	Not11	54.7114	41.1517	48.8088	33.8658	47.9316	41.3373	0.862423	-0.213532	0.430207	0.99998	0.172228	0.218331	6.32408	0.0416663	0.0019345	0.0457338	0.015468	0.0457338
FBgn0063495	GstE5	5.02948	7.5623	4.76214	6.09835	6.29589	5.43025	0.862506	-0.213394	0.588804	0.99998	0.148125	0.274016	4.04465	0.0508669	0.0211193	0.0442104	0.0539655	0.0539655
FBgn0032235	CG5096	29.4386	41.9958	23.6218	37.9912	35.7172	30.8065	0.862511	-0.213386	0.574079	0.99998	0.176199	0.313491	6.73951	0.0758666	0.001209	0.0970678	0.0124623	0.0970678
FBgn0003429	slo	1.01943	1.27827	0.674025	1.30859	1.14885	0.991309	0.86287	-0.212785	0.564369	0.99998	0.205535	0.356606	4.55466	0.0988601	0.0133261	0.113842	0.0420581	0.113842
FBgn0052594	be	11.9531	12.0948	10.2228	10.5287	12.0239	10.3757	0.862925	-0.212693	0.199531	0.99998	0.161041	0.12553	6.46996	0.00911872	0.00145167	-0.000740741	0.0143062	0.0143062
FBgn0052750	CG32750	3.03921	4.68781	2.56786	4.10094	3.86351	3.3344	0.863049	-0.212485	0.615504	0.99998	0.16546	0.329449	4.59653	0.0814834	0.0106938	0.0978428	0.0412225	0.0978428
FBgn0051076	CG31076	2.33239	3.47771	1.41337	3.60194	2.90505	2.50765	0.863206	-0.212223	0.638671	0.99998	0.237553	0.505908	2.99875	0.189439	0.0604949	0.195448	0.0979845	0.195448
FBgn0037794	CG6254	24.9559	24.6474	24.0157	18.8072	24.8016	21.4114	0.863308	-0.212053	0.152279	0.99998	0.170993	0.119448	6.65578	0.0188794	0.0012683	0.0124316	0.0129994	0.0129994
FBgn0050491	CG30491	15.912	14.878	14.7431	11.8479	15.395	13.2955	0.863625	-0.211523	0.309433	0.99998	0.16699	0.164293	5.67725	0.016678	0.00385418	0.00721996	0.0231382	0.0231382
FBgn0266489	CG45088	1.31139	1.42413	0.607348	1.75541	1.36776	1.18138	0.863732	-0.211345	0.58932	0.99998	0.28722	0.532065	4.34387	0.216227	0.224021	0.0590724	0.046547	0.0590724
FBgn0259677	CG42346	0.301985	0.233961	0.265678	0.197286	0.267973	0.231482	0.863825	-0.211189	0.593687	0.99998	0.164179	0.307738	3.66417	0.0300694	0.0286706	0.00295616	0.0660324	0.0660324
FBgn0014135	bnl	0.421292	0.668938	0.343537	0.598248	0.545115	0.470892	0.863841	-0.211163	0.648643	0.99998	0.168774	0.370404	3.62475	0.100961	0.0271445	0.110055	0.0675002	0.110055
FBgn0034187	CG6967	93.3078	73.6791	79.9172	64.3578	83.4935	72.1375	0.86399	-0.210914	0.258206	0.99998	0.161981	0.143265	8.42201	0.0224292	0.000215393	0.0203095	0.00666811	0.0203095
FBgn0032728	Tango6	23.022	21.7986	20.9274	17.7986	22.4103	19.363	0.864022	-0.210861	0.125892	0.99998	0.170837	0.111622	6.90527	0.0134663	0.000934475	0.00467223	0.0115249	0.0115249
FBgn0010215	alpha-Cat	146.696	124.823	129.025	105.602	135.759	117.314	0.864131	-0.210678	0.128785	0.99998	0.16705	0.10998	8.82006	0.0173656	0.000134774	0.0119608	0.00611031	0.0119608
FBgn0051792	CG31792	0.172646	0.141285	0.0638221	0.207482	0.156966	0.135652	0.864215	-0.210538	0.600948	0.99998	0.297808	0.569382	2.41144	0.245693	0.100494	0.223701	0.143632	0.223701
FBgn0035617	l(3)psg2	13.1429	16.3753	11.3898	14.1272	14.7591	12.7585	0.864451	-0.210145	0.340699	0.99998	0.161748	0.169763	7.44027	0.0279338	0.000524266	0.0282952	0.00912951	0.0282952
FBgn0259978	vlc	160.533	126.725	139.091	109.234	143.629	124.163	0.864466	-0.210119	0.287434	0.99998	0.162373	0.15264	8.65044	0.024321	0.000168914	0.02313	0.00632867	0.02313
FBgn0085242	CG34213	25.1794	23.4061	22.4507	19.55	24.2928	21.0004	0.86447	-0.210113	0.425117	0.99998	0.165876	0.207976	4.89884	0.0121261	0.0076428	-0.00321104	0.035611	0.035611
FBgn0003169	put	30.6479	32.8342	25.5583	29.3239	31.741	27.4411	0.864532	-0.210009	0.116787	0.99998	0.161027	0.10267	7.24926	0.0139208	0.000653897	0.00726244	0.00988713	0.00988713
FBgn0262679	CG43149	0.589761	0.397015	0.324548	0.528699	0.493388	0.426624	0.864681	-0.20976	0.822133	0.99998	0.153589	0.68322	1.78908	0.0606911	0.246156	-0.166914	0.220633	0.220633
FBgn0039430	CG5455	14.497	17.384	10.3255	17.2493	15.9405	13.7874	0.864932	-0.209342	0.506691	0.99998	0.186516	0.280897	6.62281	0.0641982	0.00141986	0.0774834	0.0132211	0.0774834
FBgn0038470	CG18213	46.4273	39.9125	40.7343	33.9455	43.1699	37.3399	0.864952	-0.209308	0.0882468	0.99998	0.167097	0.0980201	7.57204	0.0157124	0.000538656	0.00906929	0.00866803	0.00906929
FBgn0085430	CG34401	6.96693	9.23755	5.28226	8.73747	8.10224	7.00986	0.865176	-0.208935	0.551168	0.99998	0.177947	0.298564	7.46821	0.0699821	0.000597826	0.0885427	0.00902773	0.0885427
FBgn0010406	RNaseX25	67.3715	65.8771	59.0136	56.2797	66.6243	57.6467	0.865249	-0.208812	0.102682	0.99998	0.161861	0.09918	7.41086	0.00901784	0.000597582	-0.000170277	0.0092391	0.0092391
FBgn0032018	CG7806	17.6811	17.3874	14.9068	15.438	17.5342	15.1724	0.865302	-0.208725	0.114612	0.99998	0.160758	0.101887	7.28623	0.00901397	0.000649105	-4.96386e-05	0.00973193	0.00973193
FBgn0053207	pxb	0.321617	0.439728	0.159865	0.498934	0.380672	0.329399	0.865309	-0.208713	0.612259	0.99998	0.288034	0.568281	3.20274	0.24295	0.0666724	0.256271	0.0863874	0.256271
FBgn0030183	CG15309	34.9783	35.3783	28.5697	32.3139	35.1783	30.4418	0.865356	-0.208634	0.111526	0.99998	0.165251	0.103842	7.22698	0.0127034	0.000800421	0.00460073	0.00998271	0.00998271
FBgn0261383	IntS6	10.7252	14.1806	8.67596	12.8805	12.4529	10.7782	0.865518	-0.208364	0.51187	0.99998	0.166312	0.253551	7.14603	0.0520788	0.000631737	0.0636566	0.0103431	0.0636566
FBgn0026238	gus	471.091	428.383	430.81	347.716	449.737	389.263	0.865534	-0.208338	0.100334	0.99998	0.171657	0.104463	9.29947	0.017097	0.000107315	0.0108052	0.00563253	0.0108052
FBgn0036896	wnd	7.26908	8.33564	5.69553	7.81337	7.80236	6.75445	0.865693	-0.208072	0.353649	0.99998	0.169557	0.182804	6.37424	0.0318613	0.0018382	0.031579	0.0150512	0.031579
FBgn0036556	CG5830	22.5974	20.8519	18.3395	19.2771	21.7247	18.8083	0.865758	-0.207964	0.131132	0.99998	0.162672	0.107755	7.09363	0.00972735	0.00102366	0.000336251	0.0105874	0.0105874
FBgn0037150	CG7133	50.8609	39.2423	44.7783	33.2338	45.0516	39.0061	0.865809	-0.20788	0.374904	0.99998	0.163269	0.184001	6.92605	0.0314564	0.000991372	0.0328649	0.0114164	0.0328649
FBgn0039024	CG4721	8.8689	10.3386	7.26407	9.36672	9.60373	8.31539	0.865851	-0.20781	0.305707	0.99998	0.162949	0.159088	5.85824	0.0257235	0.00332675	0.0219822	0.0205798	0.0219822
FBgn0033265	coil	20.2412	17.6303	18.6004	14.1923	18.9357	16.3963	0.865894	-0.207738	0.215747	0.99998	0.169746	0.137122	6.39674	0.0221396	0.00195646	0.0168461	0.0148704	0.0168461
FBgn0051156	CG31156	13.6275	11.3702	11.2135	10.4334	12.4989	10.8235	0.865954	-0.207637	0.213096	0.99998	0.15615	0.125412	6.49146	0.0124243	0.00158149	0.00486351	0.0141467	0.0141467
FBgn0039874	CG2135	13.8774	14.5422	12.0264	12.5887	14.2098	12.3075	0.86613	-0.207344	0.235414	0.99998	0.159026	0.134026	6.29014	0.00987475	0.00220083	-3.32854e-05	0.0157622	0.0157622
FBgn0039234	nct	64.0966	54.1362	55.5033	46.9057	59.1164	51.2045	0.866163	-0.207289	0.129499	0.99998	0.158273	0.104396	7.81696	0.0156157	0.000438215	0.0104603	0.00791807	0.0104603
FBgn0040968	CG14933	33.5286	41.7196	29.3615	35.8222	37.6241	32.5919	0.866249	-0.207146	0.338933	0.99998	0.158535	0.165784	6.0213	0.0267007	0.00215351	0.0253308	0.0185229	0.0253308
FBgn0032250	holn1	56.1259	46.7529	50.4978	38.6234	51.4394	44.5606	0.866274	-0.207104	0.263768	0.99998	0.165755	0.148323	6.80098	0.0238248	0.00124634	0.0207534	0.0120977	0.0207534
FBgn0015589	Apc	8.01034	9.71222	5.85807	9.49844	8.86128	7.67826	0.866495	-0.206736	0.502337	0.99998	0.18036	0.268867	7.19353	0.0590362	0.000767498	0.0715218	0.0101291	0.0715218
FBgn0263093	CR43361	17.5539	16.5145	16.468	13.0525	17.0342	14.7603	0.866508	-0.206715	0.309117	0.99998	0.163369	0.160626	5.76611	0.0174375	0.00395011	0.00886137	0.0218508	0.0218508
FBgn0000014	abd-A	1.33986	2.12107	1.21226	1.78706	1.73047	1.49966	0.866623	-0.206524	0.638674	0.99998	0.148056	0.315313	4.88402	0.0735884	0.00819151	0.0912308	0.0358715	0.0912308
FBgn0024995	CG2680	10.5001	11.3136	8.45322	10.4517	10.9069	9.45246	0.866651	-0.206477	0.382592	0.99998	0.157243	0.180091	5.34075	0.0182051	0.00412121	0.0108238	0.0283117	0.0283117
FBgn0032297	CG17124	14.7015	25.8014	13.8971	21.2077	20.2514	17.5524	0.866724	-0.206356	0.693723	0.99998	0.146678	0.372462	6.52944	0.099657	0.00291722	0.135811	0.013871	0.135811
FBgn0036194	CG11652	30.9476	27.5938	24.3984	26.3416	29.2707	25.37	0.866738	-0.206331	0.190316	0.99998	0.153376	0.117112	6.70899	0.0104088	0.001063	0.0027881	0.0126523	0.0126523
FBgn0053182	Kdm4B	12.5312	13.2555	9.55292	12.7978	12.8933	11.1754	0.866755	-0.206305	0.284837	0.99998	0.166107	0.155311	6.3252	0.0252781	0.00194349	0.0221779	0.0154585	0.0221779
FBgn0035641	CG5568	94.5749	79.8823	83.7165	67.5396	87.2286	75.628	0.86701	-0.20588	0.178867	0.99998	0.163078	0.121315	7.83471	0.0186764	0.000444353	0.014273	0.00786946	0.014273
FBgn0030795	ppk28	0.488287	0.487453	0.318768	0.527267	0.48787	0.423017	0.86707	-0.205779	0.660155	0.99998	0.17815	0.405165	2.91899	0.0520956	0.061118	0.00115662	0.10304	0.10304
FBgn0004395	unk	27.3339	25.7693	23.4983	22.549	26.5516	23.0236	0.867127	-0.205685	0.105318	0.99998	0.160729	0.0992401	7.42613	0.0087921	0.000666706	-0.000395499	0.00918189	0.00918189
FBgn0052054	CG32054	3.72568	4.04588	2.98833	3.75222	3.88578	3.37028	0.867336	-0.205337	0.467587	0.99998	0.161604	0.222469	4.68243	0.0202416	0.00993519	0.00736916	0.0395575	0.0395575
FBgn0001301	kel	18.1654	17.5446	14.4322	16.5409	17.855	15.4865	0.86735	-0.205313	0.112664	0.99998	0.156774	0.0988282	7.43607	0.0117112	0.000622008	0.00465566	0.00914501	0.00914501
FBgn0038363	Acyp2	45.9403	50.3429	42.7516	40.7598	48.1416	41.7557	0.867352	-0.20531	0.323378	0.99998	0.159761	0.161777	5.73585	0.0113704	0.00388875	0.000405053	0.0222829	0.0222829
FBgn0025683	CG3164	117.036	120.164	90.6693	115.078	118.6	102.874	0.867397	-0.205236	0.200668	0.99998	0.164645	0.128664	8.58761	0.0200722	0.000200912	0.0163534	0.0064167	0.0163534
FBgn0025355	SuUR	13.9345	10.8578	11.8471	9.65799	12.3962	10.7525	0.867408	-0.205217	0.286224	0.99998	0.155652	0.145955	6.65592	0.0222777	0.000626999	0.0206757	0.0129985	0.0206757
FBgn0266540	CG45101	13.9345	10.8578	11.8471	9.65799	12.3962	10.7525	0.867408	-0.205217	0.286224	0.99998	0.155652	0.145955	6.65592	0.0222777	0.000626999	0.0206757	0.0129985	0.0206757
FBgn0264296	CG43774	29.4963	32.6718	22.2778	31.6478	31.084	26.9628	0.867416	-0.205203	0.426667	0.99998	0.170676	0.214712	4.79703	0.0333491	0.00867345	0.026785	0.0374276	0.0374276
FBgn0259989	CG42486	27.4934	32.9953	24.6607	27.8281	30.2443	26.2444	0.867747	-0.204654	0.380913	0.99998	0.155766	0.177771	5.30198	0.0192622	0.0026793	0.0140825	0.0289232	0.0289232
FBgn0052029	Cpr66D	0.290859	0.599163	0.32075	0.451565	0.445011	0.386158	0.867748	-0.204651	0.872264	0.99998	0.0989629	0.615506	2.06285	0.101804	0.196619	-0.0488098	0.182229	0.182229
FBgn0034261	HPS4	20.3354	21.9106	17.5644	19.0963	21.123	18.3304	0.867791	-0.204581	0.141389	0.99998	0.157531	0.107118	7.10056	0.0116349	0.000919604	0.00412468	0.0105546	0.0105546
FBgn0036926	CG7646	8.42344	10.56	7.72757	8.74638	9.49174	8.23698	0.867805	-0.204557	0.502235	0.99998	0.156876	0.233802	4.74368	0.0235658	0.0162565	0.0067871	0.038407	0.038407
FBgn0262624	Tmhs	13.0283	18.9166	10.6586	17.0654	15.9724	13.862	0.86787	-0.20445	0.594998	0.99998	0.166154	0.312549	5.85595	0.074327	0.00312759	0.0945594	0.0206104	0.0945594
FBgn0032981	CG3635	1.66331	1.97183	1.15155	2.00458	1.81757	1.57806	0.868228	-0.203854	0.551151	0.99998	0.190395	0.319435	3.5706	0.0709203	0.0324474	0.0558079	0.0695916	0.0695916
FBgn0052062	A2bp1	6.52897	7.96419	5.9727	6.61101	7.24658	6.29186	0.868252	-0.203815	0.247469	0.99998	0.150511	0.130141	6.37549	0.0154745	0.00189575	0.00998932	0.015041	0.015041
FBgn0036062	CG6685	39.2715	32.2483	35.1269	26.973	35.7599	31.05	0.86829	-0.203751	0.269623	0.99998	0.161033	0.145873	6.40781	0.0228298	0.00222754	0.0190513	0.0147829	0.0190513
FBgn0033252	CG12769	1.77073	2.58619	1.49175	2.29154	2.17846	1.89165	0.868341	-0.203666	0.593711	0.99998	0.158874	0.297816	5.13877	0.0675432	0.00577665	0.0829176	0.0315506	0.0829176
FBgn0259742	CG42360	40.9661	37.2156	35.9405	31.957	39.0909	33.9487	0.868457	-0.203474	0.138976	0.99998	0.159369	0.10771	7.08392	0.010843	0.000967685	0.00259767	0.0106337	0.0106337
FBgn0051274	CG31274	26.6326	26.222	25.2485	20.6548	26.4273	22.9517	0.868482	-0.203432	0.581293	0.99998	0.16179	0.293365	6.32625	0.0145647	0.0706135	-0.0618544	0.0154496	0.0154496
FBgn0036118	Blos2	17.0792	18.9029	16.3469	14.9043	17.9911	15.6256	0.868519	-0.20337	0.454349	0.99998	0.152781	0.204203	4.9633	0.0118785	0.00720649	-0.00105989	0.0344923	0.0344923
FBgn0266102	CR44839	9.49658	4.78007	1.98565	10.4147	7.13833	6.20015	0.868572	-0.203282	0.679984	0.99998	0.383426	0.929551	3.06357	0.553039	0.769965	-0.0139146	0.0940994	0.0940994
FBgn0004394	pdm2	0.209233	0.290161	0.178236	0.25555	0.249697	0.216893	0.868626	-0.203193	0.729007	0.99998	0.150915	0.43561	2.80336	0.0480198	0.078811	-0.018169	0.110945	0.110945
FBgn0004910	Eip63F-1	5.95281	9.31049	5.6492	7.60896	7.63165	6.62908	0.86863	-0.203186	0.615192	0.99998	0.145846	0.290139	5.30798	0.0632109	0.00680867	0.0773722	0.0288284	0.0773722
FBgn0038143	CG9813	1.195	1.87875	1.04875	1.62157	1.53688	1.33516	0.868751	-0.202986	0.637892	0.99998	0.154103	0.327428	4.1892	0.0793885	0.0145432	0.0926656	0.0502025	0.0926656
FBgn0015572	alpha-Est4	1.92652	2.1846	1.60785	1.96389	2.05556	1.78587	0.868799	-0.202906	0.555857	0.99998	0.157423	0.267268	4.06223	0.0192892	0.0179445	-0.00140159	0.0534877	0.0534877
FBgn0086448	Gpi1	20.6152	21.3431	19.379	17.0748	20.9791	18.2269	0.868811	-0.202885	0.23323	0.99998	0.165296	0.138662	6.15314	0.0120787	0.00216032	0.00229636	0.0170667	0.0170667
FBgn0033984	Lap1	31.0746	26.5953	25.5548	24.5502	28.835	25.0525	0.868825	-0.202863	0.111942	0.99998	0.151757	0.0954734	7.59313	0.0103896	0.00051721	0.00355212	0.00859796	0.00859796
FBgn0030357	Sclp	21.0942	29.7716	17.5024	26.6937	25.4329	22.098	0.868877	-0.202776	0.57192	0.99998	0.162332	0.287198	5.98911	0.0637724	0.00427431	0.0782085	0.0189077	0.0782085
FBgn0052373	CG32373	8.25054	6.46402	7.45232	5.33315	7.35728	6.39274	0.8689	-0.202739	0.395671	0.99998	0.162305	0.191087	5.38336	0.0331237	0.00409895	0.0324152	0.0276444	0.0324152
FBgn0030863	CG8188	125.13	96.8183	105.44	87.4337	110.974	96.4371	0.869004	-0.202566	0.277137	0.99998	0.153828	0.141545	8.42473	0.0212443	0.000278615	0.0197564	0.00666375	0.0197564
FBgn0263746	CR43671	3.76099	4.62022	3.93472	3.34859	4.1906	3.64166	0.869005	-0.202563	0.491328	0.99998	0.154923	0.225115	4.64062	0.0212435	0.0103167	0.00954791	0.04036	0.04036
FBgn0266717	Bruce	15.8557	19.5427	12.5414	18.2279	17.6992	15.3847	0.86923	-0.202191	0.461152	0.99998	0.166078	0.225357	8.46277	0.0430512	0.000218689	0.0505673	0.00660354	0.0505673
FBgn0265726	NnaD	0.885484	1.16193	0.795068	0.984932	1.02371	0.89	0.86939	-0.201925	0.545885	0.99998	0.150665	0.249471	4.3704	0.0305734	0.0162823	0.0182279	0.0459533	0.0459533
FBgn0030816	CG16700	17.4632	14.1024	11.5638	15.8792	15.7828	13.7215	0.869398	-0.201912	0.388691	0.99998	0.163105	0.189219	6.41185	0.0327369	0.00187782	0.0339258	0.0147512	0.0339258
FBgn0031127	CG1835	0.596569	0.99216	0	1.38125	0.794364	0.690625	0.869405	-0.201899	0.516097	0.99998	1.0391	1.60016	1.40669	2.06691	0.129082	2.43142	0.289578	2.43142
FBgn0040271	Sulf1	16.3133	16.8638	14.4095	14.435	16.5885	14.4222	0.86941	-0.201892	0.135864	0.99998	0.154703	0.103732	7.21268	0.00867296	0.00071548	0.000327456	0.0100449	0.0100449
FBgn0032387	CG16965	4.1335	4.58294	3.89348	3.68501	4.35822	3.78925	0.869449	-0.201827	0.437587	0.99998	0.152507	0.196461	5.08458	0.0109351	0.00615239	-0.00137905	0.0324445	0.0324445
FBgn0022800	Cad96Ca	0.640871	0.583152	0.435653	0.62858	0.612011	0.532116	0.869455	-0.201816	0.6124	0.99998	0.165835	0.327315	3.44397	0.0327232	0.032295	0.0030393	0.0748403	0.0748403
FBgn0034933	CG3735	34.067	31.5181	31.1596	25.8744	32.7926	28.517	0.869617	-0.201548	0.126545	0.99998	0.160973	0.105358	7.16917	0.0138504	0.000862279	0.00695722	0.0102379	0.0102379
FBgn0264744	CG44002	14.7105	13.8896	14.0832	10.7902	14.3001	12.4367	0.869693	-0.201422	0.322709	0.99998	0.163676	0.165512	5.60369	0.0197563	0.00315401	0.0130855	0.0242402	0.0242402
FBgn0262366	CG43064	2.5286	3.00676	1.97548	2.83915	2.76768	2.40731	0.869795	-0.201253	0.506027	0.99998	0.170738	0.256735	4.28402	0.0404313	0.017992	0.0280792	0.0479208	0.0479208
FBgn0261986	RASSF8	58.1315	46.4189	49.5881	41.361	52.2752	45.4746	0.869907	-0.201067	0.228648	0.99998	0.153216	0.127271	7.9681	0.0186237	0.000329879	0.0158681	0.00753074	0.0158681
FBgn0037345	rev7	17.3339	15.9506	16.6434	12.3156	16.6422	14.4795	0.870048	-0.200834	0.369234	0.99998	0.169576	0.188857	5.22574	0.0234409	0.00552759	0.0152557	0.0301393	0.0301393
FBgn0039900	Syt7	0.710597	1.02217	0.574577	0.93305	0.866384	0.753814	0.870069	-0.200799	0.569903	0.99998	0.179704	0.316273	3.52111	0.0774503	0.0282188	0.0718099	0.0715813	0.0718099
FBgn0034975	enok	12.8627	14.2175	9.98108	13.5872	13.5401	11.7842	0.870314	-0.200392	0.343222	0.99998	0.162538	0.171487	7.4892	0.0284115	0.000484256	0.0289235	0.00895274	0.0289235
FBgn0024555	flfl	36.1157	40.0804	30.7412	35.5767	38.098	33.1589	0.870358	-0.200319	0.131496	0.99998	0.152461	0.101086	7.88528	0.0145603	0.000407576	0.00981077	0.00773543	0.00981077
FBgn0035484	CG11594	12.8298	16.4407	11.5746	13.9022	14.6352	12.7384	0.870391	-0.200265	0.37103	0.99998	0.147417	0.164795	6.22386	0.0253488	0.0023127	0.0248447	0.016368	0.0248447
FBgn0037017	CG4074	23.816	20.1578	20.7968	17.4823	21.9869	19.1395	0.870497	-0.200089	0.318952	0.99998	0.154915	0.155441	5.83909	0.0154565	0.00332387	0.00786163	0.020838	0.020838
FBgn0053172	CG33172	30.5208	25.5282	26.1367	22.6547	28.0245	24.3957	0.870513	-0.200062	0.134861	0.99998	0.153705	0.102798	7.25439	0.014177	0.000702209	0.00875076	0.00986532	0.00986532
FBgn0002899	mus301	40.0889	31.65	33.9873	28.4684	35.8694	31.2278	0.870597	-0.199922	0.254932	0.99998	0.150796	0.132457	7.61886	0.0192764	0.000502622	0.0170422	0.00851378	0.0170422
FBgn0032922	CG9249	18.4166	15.2962	16.9021	12.4554	16.8564	14.6787	0.87081	-0.19957	0.359751	0.99998	0.160012	0.174716	5.49695	0.0270285	0.00464686	0.023094	0.025879	0.025879
FBgn0029175	Ext2	15.7786	15.7578	13.3697	14.0936	15.7682	13.7317	0.870848	-0.199508	0.210101	0.99998	0.154801	0.123516	6.53911	0.00879754	0.00145421	-0.000239616	0.013802	0.013802
FBgn0022361	Pur-alpha	49.893	51.5306	41.3218	47.0118	50.7118	44.1668	0.870937	-0.199359	0.15542	0.99998	0.162054	0.114071	6.83266	0.013307	0.00109392	0.00573575	0.0119182	0.0119182
FBgn0011837	Tis11	63.354	55.0629	48.3331	54.8079	59.2085	51.5705	0.870999	-0.199257	0.110165	0.99998	0.149355	0.0934958	7.67316	0.0127622	0.000400331	0.00758944	0.00834113	0.00834113
FBgn0033075	Pld	15.6947	15.6067	12.4654	14.7981	15.6507	13.6318	0.871002	-0.199252	0.142786	0.99998	0.155188	0.105895	7.13728	0.01359	0.000830432	0.00751293	0.0103833	0.0103833
FBgn0058178	CG40178	23.5677	23.9932	21.0844	20.3417	23.7805	20.713	0.87101	-0.199239	0.167713	0.99998	0.160279	0.116178	6.79783	0.00946405	0.00138157	-3.01266e-05	0.0121159	0.0121159
FBgn0030744	CG9992	67.236	63.6344	61.0267	52.9829	65.4352	57.0048	0.871164	-0.198984	0.137233	0.99998	0.153629	0.103372	7.21236	0.0109157	0.00063953	0.00393312	0.0100463	0.0100463
FBgn0024182	waw	4.58536	5.60921	3.23292	5.64888	5.09728	4.4409	0.871229	-0.198876	0.54927	0.99998	0.182766	0.305193	6.18786	0.0732298	0.00229107	0.0908518	0.0167164	0.0908518
FBgn0263705	Myo10A	0.295361	0.332735	0.199118	0.348097	0.314048	0.273608	0.87123	-0.198875	0.529554	0.99998	0.181319	0.288409	4.13602	0.066412	0.0170077	0.066172	0.0515444	0.066172
FBgn0259229	CG42329	0.894474	1.21869	0.830019	1.0112	1.05658	0.92061	0.871308	-0.198745	0.620544	0.99998	0.14521	0.293307	3.75098	0.0327275	0.0230735	0.0154746	0.0629555	0.0629555
FBgn0034726	Mes4	86.5247	76.3946	79.7755	62.1814	81.4597	70.9784	0.871332	-0.198706	0.212211	0.99998	0.160403	0.128579	6.56973	0.019598	0.00173862	0.0147938	0.0135861	0.0147938
FBgn0002466	sti	11.2841	12.209	9.9432	10.5272	11.7466	10.2352	0.871335	-0.198701	0.151936	0.99998	0.151433	0.105696	7.13763	0.010274	0.000790036	0.00315494	0.0103816	0.0103816
FBgn0035896	CG6983	71.8875	66.9706	63.7275	57.2842	69.4291	60.5059	0.871477	-0.198465	0.130986	0.99998	0.153262	0.101483	7.32264	0.00949486	0.000715645	0.00178207	0.00958312	0.00958312
FBgn0010383	Cyp18a1	5.48665	7.00263	4.52051	6.36442	6.24464	5.44246	0.871542	-0.198359	0.483604	0.99998	0.152558	0.217779	5.66456	0.0393766	0.00361477	0.043813	0.0233261	0.043813
FBgn0011822	pcl	5.00416	8.03276	4.08201	7.28022	6.51846	5.68112	0.871543	-0.198356	0.663142	0.99998	0.169898	0.39005	4.81846	0.111048	0.00864014	0.143499	0.0370399	0.143499
FBgn0039519	Cyp6a18	7.27247	9.08579	5.34863	8.90986	8.17913	7.12925	0.871639	-0.198198	0.532277	0.99998	0.181438	0.290517	5.96572	0.0672401	0.00477098	0.0796294	0.019194	0.0796294
FBgn0266211	CR44906	2.3157	2.1447	2.08375	1.80418	2.2302	1.94396	0.871654	-0.198172	0.571682	0.99998	0.154276	0.272776	4.04212	0.0109287	0.0203723	-0.0158797	0.0540347	0.0540347
FBgn0041713	yellow-c	1.31541	1.3515	0.78712	1.5377	1.33345	1.16241	0.871731	-0.198045	0.563448	0.99998	0.20093	0.347793	3.49975	0.0884757	0.0484961	0.064031	0.0724642	0.0724642
FBgn0039944	CG17162	29.3668	26.6072	24.1125	24.6855	27.987	24.399	0.871798	-0.197935	0.125036	0.99998	0.155353	0.101275	7.40084	0.00882043	0.000979558	0.000183879	0.00927701	0.00927701
FBgn0029158	Las	16.3883	19.0394	16.0368	14.8491	17.7139	15.4429	0.871799	-0.197932	0.312306	0.99998	0.148536	0.147008	5.97891	0.0134647	0.0025797	0.00658587	0.0190318	0.0190318
FBgn0029810	CG12239	0.23593	0.351063	0.36944	0.142335	0.293496	0.255888	0.871859	-0.197833	0.649279	0.99998	0.223876	0.492291	2.50233	0.178274	0.0979151	0.144435	0.135152	0.144435
FBgn0261617	nej	7.43517	11.762	6.76068	9.97782	9.59859	8.36925	0.871925	-0.197724	0.653094	0.99998	0.139688	0.310785	7.77923	0.0708959	0.000467486	0.09612	0.0080241	0.09612
FBgn0013342	nSyb	0.824844	0.953496	0.696843	0.853848	0.88917	0.775345	0.871988	-0.19762	0.619991	0.99998	0.157746	0.318125	3.49497	0.021731	0.0285394	-0.00838493	0.072664	0.072664
FBgn0259212	cno	25.2422	33.1796	21.585	29.3636	29.2109	25.4743	0.872081	-0.197466	0.48558	0.99998	0.150965	0.216481	8.18537	0.0388395	0.000293547	0.0465706	0.00707957	0.0465706
[truncated: 8,154 more rows]

## Sheet: S2b
Table S2b: mRNA differential expression analysis between mated (m) and virgin (v) Drosophila melanogaster female (♀) head-thorax (HT) tissue. Shaded cells indicate significantly differentially expressed genes (qval < 0.05). Genes down-regulated in repsonse to mating are shaded red, and upregulated genes are shaded blue. Non-coding RNAs are indicated by red text.
flybase_id	gene_symbol	v♀_HT1_reads	v♀_HT2_reads	m♀_HT1_reads	m♀_HT2_reads	mean_virgin_reads	mean_mated_reads	FC	log2FC	pval	qval	b	se_b	mean_obs	var_obs	tech_var	sigma_sq	smooth_sigma_sq	final_sigma_sq
FBgn0000078	Amy-d	84.0038	89.4087	0.995165	3.72369	86.7062	2.35943	0.0272117	-5.19963	2.36907e-08	1.67301e-06	3.92781	0.703577	4.89671	5.47258	0.192505	0.302515	0.0256872	0.302515
FBgn0000079	Amy-p	479.187	514.237	9.63463	21.4957	496.712	15.5651	0.0313363	-4.99602	2.57315e-15	6.84921e-13	3.69054	0.466565	6.77032	4.68516	0.00795171	0.209731	0.0135543	0.209731
FBgn0031060	CG14231	2.602	2.39741	0.165952	0	2.49971	0.0829762	0.0331944	-4.91292	2.40487e-06	8.82152e-05	3.3664	0.71382	1.70306	4.11724	0.200216	0.309322	0.296208	0.309322
FBgn0003356	Jon99Cii	385.194	336.989	7.14182	20.4399	361.092	13.7909	0.0381921	-4.71058	1.46129e-09	1.39171e-07	3.52828	0.583323	5.7188	4.37643	0.283387	0.0568795	0.0166954	0.0568795
FBgn0039778	Jon99Fi	79.6248	28.0135	0.442725	3.78357	53.8191	2.11315	0.0392639	-4.67065	0.00168233	0.014315	3.60457	1.1475	3.73598	5.2088	0.280928	1.03582	0.0520075	1.03582
FBgn0040349	CG3699	121.096	92.0918	0.891777	7.70528	106.594	4.29853	0.0403261	-4.63214	0.000523012	0.00592888	3.74701	1.08024	4.32711	5.45797	0.167087	0.999829	0.0364743	0.999829
FBgn0040931	CG9034	381.291	435.724	7.75895	31.2942	408.508	19.5266	0.0477998	-4.38685	6.05085e-06	0.000179468	3.35054	0.740515	4.84649	4.10761	0.0775944	0.470769	0.0264621	0.470769
FBgn0010385	Def	9.40077	19.1649	1.39045	0	14.2828	0.695225	0.0486756	-4.36066	0.000463609	0.00541364	2.90339	0.829314	1.50837	3.26839	0.240198	0.447564	0.357564	0.447564
FBgn0033216	CG1946	2.96608	1.4054	0	0.2144	2.18574	0.1072	0.0490452	-4.34975	0.000627233	0.0067833	2.69118	0.786997	1.31867	2.79245	0.189542	0.37791	0.429822	0.429822
FBgn0033296	Mal-A7	18.557	2.73949	0.486902	0.596174	10.6483	0.541538	0.0508569	-4.29741	0.00601624	0.0354453	2.62001	0.953808	3.37454	2.89465	0.318992	0.590758	0.0669454	0.590758
FBgn0261602	RpL8	760.978	904.612	26.4509	59.2545	832.795	42.8527	0.0514565	-4.2805	1.4819e-11	2.13661e-09	3.17879	0.470956	7.04917	3.51611	0.00413322	0.217666	0.0137904	0.217666
FBgn0053192	MtnD	57.9791	16.1103	3.86873	0	37.0447	1.93437	0.0522171	-4.25933	0.00456843	0.0293682	2.73728	0.965196	1.42532	3.11864	0.235616	0.695987	0.38755	0.695987
FBgn0052823	Sdic3	2.22584	2.16882	0	0.239722	2.19733	0.119861	0.0545484	-4.19632	0.00164072	0.014053	3.17335	1.00787	1.90139	4.03392	0.345615	0.670188	0.244821	0.670188
FBgn0032285	CG17108	843.069	1035.11	19.6219	83.3753	939.09	51.4986	0.0548388	-4.18866	3.08445e-05	0.000677531	3.30696	0.79358	7.18637	4.06517	0.00423012	0.625539	0.0139832	0.625539
FBgn0085205	CG34176	15.0203	11.1097	1.43656	0	13.065	0.718279	0.0549773	-4.18502	0.000178438	0.00265685	2.85726	0.762397	1.48531	3.10829	0.215604	0.364852	0.365646	0.365646
FBgn0034755	CG3746	3.20017	7.23821	0	0.57431	5.21919	0.287155	0.0550191	-4.18392	0.00119802	0.0110745	2.69185	0.830986	1.37702	2.87572	0.254821	0.435716	0.406151	0.435716
FBgn0034517	Cpr57A	17.9987	15.9804	0.796332	1.19848	16.9896	0.997406	0.058707	-4.09032	6.39311e-12	1.02103e-09	2.84971	0.414769	3.18005	2.74092	0.0941445	-0.0432017	0.0778887	0.0778887
FBgn0036024	CG18180	276.165	438.929	5.07096	37.2437	357.547	21.1573	0.0591735	-4.0789	0.00168516	0.0143156	3.33908	1.06315	5.84538	4.47002	0.0209693	1.10932	0.0158446	1.10932
FBgn0033961	CG12859	363.461	371.079	15.6104	30.8895	367.27	23.25	0.0633048	-3.98154	2.10323e-14	4.64545e-12	2.90128	0.379542	5.17405	2.90183	0.0234367	0.120615	0.0219051	0.120615
FBgn0030292	CG11752	168.135	198.881	11.1102	13.0424	183.508	12.0763	0.0658078	-3.9256	2.95843e-24	2.36242e-21	2.83333	0.278842	4.52702	2.69406	0.0455214	-0.0183101	0.0322316	0.0322316
FBgn0038160	CG9759	23.7811	28.0756	0.680762	2.73628	25.9284	1.70852	0.0658939	-3.92371	2.34907e-05	0.000540503	2.9589	0.699696	3.67577	3.24474	0.11241	0.377164	0.054076	0.377164
FBgn0003357	Jon99Ciii	458.544	356.186	11.8098	41.9048	407.365	26.8573	0.0659293	-3.92294	1.30998e-05	0.000344277	3.01657	0.692124	6.29496	3.3526	0.0256782	0.453357	0.0140619	0.453357
FBgn0010358	deltaTry	12.4468	40.1148	1.08636	2.41667	26.2808	1.75152	0.0666463	-3.90733	0.00432751	0.0284467	2.68393	0.940657	3.25681	2.75427	0.81154	-0.281871	0.0732959	0.0732959
FBgn0035873	CG13670	3.68155	4.20769	0	0.526977	3.94462	0.263489	0.0667969	-3.90407	0.00234906	0.0180768	2.87495	0.945045	1.6864	3.35053	0.190233	0.702876	0.301008	0.702876
FBgn0020906	Jon25Bi	122.957	109.573	3.83947	11.8977	116.265	7.8686	0.0676782	-3.88517	1.28339e-06	5.22465e-05	2.97044	0.613434	4.87937	3.19204	0.0475873	0.328714	0.0259505	0.328714
FBgn0030645	CG6308	7.18945	7.27242	0.570499	0.410019	7.23093	0.490259	0.0678002	-3.88257	0.000966673	0.00942256	2.57442	0.780114	2.01011	2.21406	0.387869	-0.38059	0.220709	0.220709
FBgn0051950	CG31950	4.97992	7.95805	0	0.886435	6.46898	0.443218	0.0685143	-3.86745	0.00197239	0.0160718	2.71173	0.876347	1.50639	2.96315	0.13775	0.630234	0.358252	0.630234
FBgn0050031	CG30031	3.97018	4.18056	0	0.562019	4.07537	0.281009	0.0689531	-3.85824	0.00133838	0.0120292	2.75308	0.858293	1.54082	3.01759	0.19635	0.540317	0.3465	0.540317
FBgn0037351	RpL13A	819.098	1013.91	42.3731	84.6637	916.502	63.5184	0.0693053	-3.85089	6.69761e-12	1.05345e-09	2.83147	0.412513	6.92217	2.78585	0.00360311	0.166564	0.0136494	0.166564
FBgn0044030	mRpS14	45.2671	48.1279	1.90125	4.76186	46.6975	3.33156	0.0713433	-3.80908	6.57512e-09	5.25048e-07	2.79059	0.481017	3.64468	2.75005	0.103972	0.127406	0.0551998	0.127406
FBgn0037686	RpL34b	526.569	651.993	22.8351	62.8393	589.281	42.8372	0.072694	-3.78202	5.47647e-07	2.61987e-05	2.87201	0.573391	6.26615	2.96867	0.00689068	0.321886	0.014135	0.321886
FBgn0037328	RpL35A	605.97	704.077	29.1137	70.0401	655.023	49.5769	0.0756872	-3.72381	2.16362e-08	1.54949e-06	2.80617	0.501247	6.24172	2.79236	0.00515969	0.246089	0.0142009	0.246089
FBgn0029890	CG4095	7.97914	9.15622	0.594771	0.716788	8.56768	0.655779	0.0765411	-3.70762	1.69678e-06	6.59712e-05	2.62007	0.547382	3.1906	2.30444	0.222392	-0.19811	0.0772349	0.0772349
FBgn0034883	CG17664	6.50303	4.65494	0.604337	0.262412	5.57898	0.433375	0.0776799	-3.68632	0.000975837	0.00950297	2.55506	0.774872	2.28112	2.25237	0.429418	-0.315031	0.171007	0.171007
FBgn0031021	CG12203	276.171	309.232	14.6898	30.9311	292.701	22.8104	0.0779308	-3.68166	1.88804e-10	2.06095e-08	2.74145	0.430356	5.79319	2.62865	0.0100153	0.175191	0.0161754	0.175191
FBgn0031106	Syx16	8.73074	14.8699	0.253817	1.62378	11.8003	0.938798	0.0795569	-3.65187	0.00187008	0.0154565	2.86984	0.922741	3.12282	3.31296	0.250533	0.600919	0.0815657	0.600919
FBgn0250815	Jon65Aiv	681.54	775.889	18.3192	99.3165	728.714	58.8179	0.0807146	-3.63103	0.000998544	0.00966066	2.97283	0.903339	6.77537	3.48992	0.00585493	0.810166	0.0135558	0.810166
FBgn0036825	RpL26	1538.55	1600.32	70.238	184.597	1569.43	127.417	0.0811868	-3.62261	4.36969e-07	2.17042e-05	2.75225	0.544773	7.21604	2.72281	0.00317697	0.293601	0.0140281	0.293601
FBgn0030605	CG5548	304.461	344.884	19.9129	34.3899	324.673	27.1514	0.083627	-3.57989	2.20087e-15	6.01242e-13	2.6231	0.330804	5.87641	2.3665	0.00745189	0.101979	0.0156622	0.101979
FBgn0031089	CG9572	53.7424	55.9005	3.62678	5.56258	54.8215	4.59468	0.0838117	-3.5767	5.35601e-21	3.08893e-18	2.64983	0.281838	5.12366	2.39349	0.0227706	0.0566622	0.0225406	0.0566622
FBgn0028740	CG6362	0.533231	0.823614	0	0.115158	0.678423	0.0575792	0.0848722	-3.55856	0.00983269	0.0498404	2.23771	0.866773	1.09193	1.9956	0.215617	0.274111	0.535679	0.535679
FBgn0250814	CG4169	507.895	516.319	28.7986	58.4635	512.107	43.6311	0.0851991	-3.55302	1.1573e-10	1.32021e-08	2.67281	0.414721	7.30109	2.49596	0.00242583	0.169568	0.0141595	0.169568
FBgn0033297	Mal-A8	44.6854	30.2136	3.85875	2.60472	37.4495	3.23174	0.0862958	-3.53457	1.26949e-25	1.19805e-22	2.52562	0.241372	4.76504	2.1651	0.0302868	0.0279739	0.0277983	0.0279739
FBgn0034645	CG10320	1095.95	1101.64	51.2035	138.653	1098.79	94.9282	0.0863931	-3.53294	8.53432e-07	3.80235e-05	2.67683	0.543769	6.13152	2.5856	0.00826056	0.287424	0.0145428	0.287424
FBgn0033879	CG6543	91.7371	122.833	2.77775	16.2978	107.285	9.5378	0.0889016	-3.49165	0.00212086	0.0169231	2.87848	0.936772	5.10571	3.34691	0.02798	0.849562	0.0227732	0.849562
FBgn0028853	CG15263	4.0224	3.88042	0.706251	0	3.95141	0.353126	0.089367	-3.48411	0.00779969	0.0422812	2.75977	1.03726	1.72397	3.25605	0.186484	0.889434	0.290297	0.889434
FBgn0030774	spheroide	11.9855	5.77381	0.263538	1.35264	8.87966	0.808089	0.0910045	-3.45792	0.00202515	0.016335	2.59064	0.839339	2.863	2.70679	0.260857	0.443633	0.101365	0.443633
FBgn0010357	betaTry	2277.59	2635.48	93.8437	356.391	2456.54	225.117	0.09164	-3.44788	0.000164073	0.00250108	2.72344	0.722638	8.12863	2.8205	0.00145492	0.520751	0.015553	0.520751
FBgn0010387	Dbi	491.088	512.855	25.1544	67.5525	501.971	46.3535	0.0923429	-3.43686	8.95239e-07	3.94872e-05	2.59338	0.527821	5.26178	2.4276	0.020893	0.257701	0.020862	0.257701
FBgn0033787	CG13321	29.1474	26.0028	0.763182	4.43998	27.5751	2.60158	0.0943453	-3.40591	0.00201001	0.0162887	2.77654	0.898921	4.20597	3.10843	0.0583553	0.749703	0.0392096	0.749703
FBgn0052667	ssp7	893.474	802.363	39.4926	123.119	847.919	81.3061	0.095889	-3.38249	1.64532e-05	0.000415572	2.58958	0.601072	5.59625	2.47617	0.0172281	0.34406	0.0176568	0.34406
FBgn0001989	l(2)35Di	258.923	256.066	14.0759	35.5867	257.494	24.8313	0.0964343	-3.37431	5.94649e-07	2.80593e-05	2.54466	0.509651	5.88033	2.3316	0.0076517	0.252093	0.01564	0.252093
FBgn0000150	awd	474.966	503.661	30.4451	65.9185	489.313	48.1818	0.0984681	-3.3442	2.28172e-08	1.62236e-06	2.54409	0.455183	6.12169	2.29559	0.00725144	0.19994	0.0145769	0.19994
FBgn0011283	Obp28a	28.9435	28.6361	1.54664	4.44109	28.7898	2.99387	0.103991	-3.26548	5.16709e-06	0.000158697	2.44979	0.537483	3.14369	2.19308	0.205245	0.0836429	0.0801985	0.0836429
FBgn0262567	CG43107	14.1121	14.0511	1.68712	1.26013	14.0816	1.47362	0.104649	-3.25637	0.00978455	0.0497178	2.11837	0.820006	1.78209	1.50054	0.397909	-0.390828	0.274501	0.274501
FBgn0030945	Ing3	3.11265	4.35796	0.132054	0.649854	3.73531	0.390954	0.104665	-3.25616	0.00111749	0.0105079	2.54711	0.781527	2.84123	2.56978	0.26784	0.342944	0.103282	0.342944
FBgn0033124	Tsp42Ec	7.24569	2.22938	0.344577	0.649975	4.73754	0.497276	0.104965	-3.25202	0.00769705	0.0419772	2.07875	0.779997	2.14644	1.71413	0.4144	-0.00380754	0.193995	0.193995
FBgn0025839	CG3621	304.281	393.397	35.2818	38.838	348.839	37.0599	0.106238	-3.23463	4.32387e-44	2.2443e-40	2.33988	0.168007	5.89936	1.84383	0.00869931	0.0195269	0.0155347	0.0195269
FBgn0035544	CG15021	21.4009	24.1569	1.26889	3.62661	22.7789	2.44775	0.107457	-3.21817	1.46029e-05	0.000376161	2.47712	0.571478	4.19774	2.26311	0.0997905	0.226796	0.0394004	0.226796
FBgn0017579	RpL14	1644.93	1815.78	90.644	283.597	1730.35	187.12	0.10814	-3.20903	6.04605e-05	0.00111481	2.48521	0.619598	7.32074	2.31469	0.00232405	0.381577	0.0141902	0.381577
FBgn0025286	RpL31	1653.32	1886.13	114.862	268.19	1769.73	191.526	0.108224	-3.20791	3.59971e-07	1.86337e-05	2.4268	0.476872	7.12017	2.11472	0.00233938	0.225068	0.0138864	0.225068
FBgn0004404	RpS14b	602.795	626.042	24.0299	109.557	614.419	66.7935	0.10871	-3.20144	0.00122563	0.0112595	2.61888	0.810084	6.13932	2.72367	0.0108472	0.64539	0.0145161	0.64539
FBgn0039713	RpS8	1746.45	1906.79	134.518	274.819	1826.62	204.669	0.112048	-3.15781	1.48367e-08	1.12424e-06	2.38829	0.421703	7.89041	2.01986	0.000972869	0.17686	0.015129	0.17686
FBgn0030776	CG4653	14.1014	3.51862	0.809161	1.18383	8.81003	0.996497	0.113109	-3.14421	0.00466226	0.0297108	1.9985	0.706312	2.59247	1.66392	0.233905	0.264971	0.128594	0.264971
FBgn0040653	IM4	846.962	697.213	60.0573	115.882	772.088	87.9695	0.113937	-3.13369	1.38943e-10	1.55093e-08	2.27805	0.354999	6.39139	1.81385	0.00853722	0.117487	0.0138521	0.117487
FBgn0043575	PGRP-SC2	39.6847	50.2281	1.56333	8.68653	44.9564	5.12493	0.113998	-3.13292	0.00356552	0.0246265	2.56392	0.879791	3.89595	2.70726	0.124226	0.649805	0.0470938	0.649805
FBgn0039665	CG2310	4.93077	7.15659	0.260714	1.1485	6.04368	0.704607	0.116586	-3.10054	0.0010329	0.00988156	2.3614	0.71963	2.59727	2.20398	0.234015	0.283852	0.128041	0.283852
FBgn0039459	IntS12	2.64641	3.24237	0.28338	0.407588	2.94439	0.345484	0.117336	-3.09128	0.00551703	0.033473	2.09148	0.753634	2.04448	1.49059	0.354343	-0.30559	0.213622	0.213622
FBgn0261597	RpS26	1145.09	1338.93	90.4277	201.128	1242.01	145.778	0.117373	-3.09083	3.03645e-07	1.61648e-05	2.30381	0.44986	7.75986	1.90409	0.00203501	0.200339	0.0149048	0.200339
FBgn0039678	Obp99a	144.35	141.563	13.2305	20.5294	142.957	16.88	0.118077	-3.08219	8.84473e-18	3.53143e-15	2.2539	0.262445	4.85894	1.73927	0.0164116	0.052466	0.0262665	0.052466
FBgn0032283	CG7296	13.1111	12.6259	1.93655	1.11783	12.8685	1.52719	0.118677	-3.07489	4.49686e-07	2.20198e-05	2.24485	0.444822	2.88446	1.70877	0.0983507	-0.0548675	0.0995161	0.0995161
FBgn0030270	CG15199	84.3046	64.0366	9.21656	8.82902	74.1706	9.02279	0.121649	-3.0392	3.24051e-13	6.34713e-11	2.1858	0.300083	4.20553	1.60345	0.0508299	-0.0345316	0.0392197	0.0392197
FBgn0033593	Listericin	61.5206	69.5234	4.54646	11.5683	65.522	8.05736	0.122972	-3.0236	4.72281e-06	0.00014723	2.28403	0.499053	3.64549	1.90497	0.115104	0.133949	0.0551702	0.133949
FBgn0036738	CG7542	23.9238	6.26995	1.50094	2.25466	15.0969	1.8778	0.124383	-3.00713	0.00491591	0.0307237	1.95982	0.696827	3.26208	1.60401	0.0876467	0.397921	0.0729938	0.397921
FBgn0040252	Ugt86Dh	3.1531	2.08462	0.183762	0.478682	2.61886	0.331222	0.126476	-2.98307	0.0023314	0.0179675	2.08198	0.683869	2.34399	1.599	0.306364	-0.0751746	0.161313	0.161313
FBgn0028926	NC2beta	5.27208	9.8258	1.55038	0.37481	7.54894	0.962593	0.127514	-2.97128	0.00255954	0.0193381	2.17103	0.719787	2.27717	1.84016	0.346457	0.0570948	0.171637	0.171637
FBgn0034743	RpS16	1948.41	2084.18	148.126	367.636	2016.29	257.881	0.127899	-2.96693	8.00011e-06	0.000228785	2.26742	0.5078	7.71172	1.88564	0.00166586	0.256195	0.0148236	0.256195
FBgn0037164	CG11438	2.48565	3.89932	0.47541	0.346256	3.19249	0.410833	0.128688	-2.95806	0.000141051	0.00221612	2.08523	0.547834	2.63948	1.49192	0.176827	-0.113039	0.123295	0.123295
FBgn0038042	Scgbeta	11.5682	13.6151	0.569725	2.67258	12.5917	1.62115	0.128748	-2.95738	0.00229125	0.0177638	2.36977	0.777067	3.33812	2.27449	0.201851	0.401983	0.0688248	0.401983
FBgn0037329	CG12162	77.3021	77.0674	4.47533	15.4308	77.1848	9.95305	0.128951	-2.95511	0.000455204	0.00534555	2.34206	0.668049	5.54877	2.12594	0.0163635	0.429926	0.0180575	0.429926
FBgn0052557	CG32557	19.845	23.9217	1.00751	4.63863	21.8833	2.82307	0.129006	-2.95449	0.00279516	0.020626	2.42242	0.810333	4.55505	2.3938	0.0504423	0.606198	0.0316714	0.606198
FBgn0030773	CG9676	289.817	258.937	28.527	42.5852	274.377	35.5561	0.129588	-2.94799	1.52051e-17	5.84609e-15	2.17688	0.255335	6.25391	1.62306	0.00440341	0.0607924	0.0141676	0.0607924
FBgn0261534	l(2)34Fc	113.155	110.622	12.2292	16.8347	111.888	14.5319	0.129879	-2.94476	9.11512e-24	6.30827e-21	2.17085	0.215989	4.91948	1.60197	0.0172038	0.0294473	0.0253484	0.0294473
FBgn0036728	CG7580	2661.15	2888.56	194.502	530.601	2774.85	362.552	0.130656	-2.93615	3.84951e-05	0.000800837	2.23462	0.542868	7.91634	1.86098	0.00138582	0.293319	0.0151742	0.293319
FBgn0033340	CG13751	84.6594	103.286	6.52101	18.2647	93.9727	12.3929	0.131877	-2.92273	4.26127e-05	0.000867151	2.20641	0.53909	3.64034	1.81649	0.0900944	0.200524	0.0553601	0.200524
FBgn0037312	CG11999	21.6772	25.9658	1.18659	5.10081	23.8215	3.1437	0.131969	-2.92173	0.00196373	0.0160263	2.34116	0.756272	3.66413	2.20831	0.122854	0.449094	0.0544921	0.449094
FBgn0030775	CG9673	22.7714	9.7716	1.64289	2.66668	16.2715	2.15479	0.132427	-2.91673	3.46588e-05	0.00073905	2.03611	0.491759	3.35345	1.54314	0.152069	0.0897577	0.0680245	0.0897577
FBgn0011272	RpL13	880.202	895.4	55.1026	180.036	887.801	117.57	0.132428	-2.91672	0.000346332	0.00436849	2.31969	0.648333	7.13529	2.07387	0.00250003	0.417835	0.013908	0.417835
FBgn0030103	Obp8a	12.7306	14.1328	1.44395	2.11517	13.4317	1.77956	0.13249	-2.91605	0.0013118	0.0118725	2.05442	0.639332	2.62042	1.43912	0.283333	-0.23498	0.125412	0.125412
FBgn0027791	O-fut2	2.24564	3.12197	0.186042	0.529522	2.6838	0.357782	0.133311	-2.90713	0.00298546	0.0215522	2.12	0.713988	2.36581	1.68398	0.351686	-0.0729116	0.158094	0.158094
FBgn0037612	CG8112	26.586	13.928	1.63834	3.77564	20.257	2.70699	0.133632	-2.90366	0.00685204	0.0388906	2.12929	0.787475	4.44427	1.714	0.586178	-0.282124	0.0339384	0.0339384
FBgn0085353	CG34324	7378.57	7616.77	594.412	1410.87	7497.67	1002.64	0.133727	-2.90264	4.53673e-06	0.000143585	2.22574	0.485425	9.58354	1.8084	0.000167896	0.235469	0.0186641	0.235469
FBgn0027334	l(1)G0004	5.96799	6.72963	0.723197	1.01792	6.34881	0.870557	0.137121	-2.86648	0.000859981	0.00861724	2.04485	0.613565	2.61564	1.42684	0.250512	-0.200942	0.12595	0.12595
FBgn0017566	ND75	359.067	338.026	24.9869	70.8779	348.547	47.9324	0.137521	-2.86228	0.00010809	0.00178392	2.25029	0.581218	7.60653	1.91314	0.00159371	0.33622	0.0146487	0.33622
FBgn0029892	CG3184	5.40815	5.81046	0.287603	1.25783	5.6093	0.772718	0.137756	-2.85981	0.00145733	0.0128757	2.19518	0.689649	2.59224	1.92336	0.303688	0.171927	0.128621	0.171927
FBgn0031022	CG12204	4.37244	3.68478	0.899092	0.215377	4.02861	0.557234	0.138319	-2.85392	0.00179597	0.014951	2.15538	0.690372	2.26934	1.75593	0.30372	0.00734652	0.172893	0.172893
FBgn0030853	CG5703	732.544	879.693	51.9791	172.735	806.119	112.357	0.13938	-2.8429	0.000581377	0.00643873	2.25945	0.656787	7.29798	1.98929	0.00234897	0.42902	0.0141547	0.42902
FBgn0030999	Mur18B	89.7607	29.0121	5.01798	11.5433	59.3864	8.28063	0.139436	-2.84232	0.00524924	0.0323014	2.02679	0.726103	5.30298	1.72078	0.0148062	0.51242	0.0204019	0.51242
FBgn0030640	CG6294	4.10038	4.59382	0.432269	0.781375	4.3471	0.606822	0.139592	-2.84071	7.03551e-05	0.00126798	2.08692	0.525	3.26524	1.52941	0.202811	-0.0863053	0.0728138	0.0728138
FBgn0004654	Pgd	56.3208	57.2022	6.10996	9.7836	56.7615	7.94678	0.140003	-2.83647	5.99072e-13	1.11053e-10	2.12881	0.29564	5.45187	1.56888	0.0130888	0.0743139	0.0189102	0.0743139
FBgn0037356	CG12170	25.4424	28.3973	2.02598	5.54311	26.9199	3.78455	0.140586	-2.83048	6.74432e-05	0.001224	2.18201	0.547538	4.41722	1.78692	0.0364993	0.263299	0.0345125	0.263299
FBgn0052533	CG32533	4.1153	3.63839	0.328644	0.768171	3.87685	0.548408	0.141457	-2.82156	4.33358e-06	0.000138421	2.11822	0.461012	3.53913	1.6373	0.140312	0.0722204	0.0593374	0.0722204
FBgn0031381	Npc2a	161.844	185.905	15.1663	34.0267	173.874	24.5965	0.141462	-2.82152	3.06487e-06	0.00010641	2.15791	0.462433	5.27853	1.69476	0.0130888	0.200756	0.0206726	0.200756
FBgn0010425	epsilonTry	135.596	190.256	8.20987	38.1237	162.926	23.1668	0.142192	-2.81409	0.00541347	0.0331156	2.33274	0.83871	5.44556	2.28285	0.0165488	0.686886	0.0189677	0.686886
FBgn0031312	Tango14	11.6474	11.9319	0.816293	2.55433	11.7896	1.68531	0.142948	-2.80643	0.000222039	0.00310172	2.17789	0.58981	3.45263	1.81298	0.146143	0.201732	0.063156	0.201732
FBgn0003863	alphaTry	2401.18	2625.15	185.294	535.139	2513.16	360.216	0.143332	-2.80257	0.000158377	0.00242852	2.19656	0.581477	8.29161	1.8337	0.000646695	0.337469	0.0158551	0.337469
FBgn0083961	CG34125	27.5616	31.5201	2.92281	5.55741	29.5409	4.24011	0.143534	-2.80054	8.52796e-07	3.80235e-05	2.05761	0.417968	3.601	1.49791	0.117848	0.0121416	0.0568487	0.0568487
FBgn0052573	CG32573	23.1348	21.8949	1.13611	5.35801	22.5149	3.24706	0.144218	-2.79367	0.00437655	0.0286218	2.30574	0.809129	4.2672	2.20861	0.0569578	0.597732	0.0378114	0.597732
FBgn0040775	CG12158	561.288	679.698	50.7805	130.04	620.493	90.4103	0.145707	-2.77886	3.40672e-05	0.000729179	2.11631	0.51064	4.77063	1.66676	0.0324315	0.228322	0.0277034	0.228322
FBgn0032293	Dpy-30L1	13.8165	16.185	1.80584	2.59378	15.0008	2.19981	0.146647	-2.76958	0.000167805	0.00254515	1.9915	0.529215	2.95915	1.35911	0.186669	-0.131043	0.0933995	0.0933995
FBgn0031654	Jon25Bii	22.4783	17.4698	1.59793	4.30889	19.9741	2.95341	0.147862	-2.75767	0.000107276	0.0017733	2.12626	0.548922	3.59729	1.70787	0.0934404	0.207875	0.056993	0.207875
FBgn0034968	RpL12	2063.9	2087.35	153.107	463.395	2075.62	308.251	0.14851	-2.75137	0.000292199	0.00388886	2.16834	0.59864	7.73617	1.80615	0.00087905	0.35749	0.0148648	0.35749
FBgn0052726	CG32726	128.564	173.36	19.23	25.7151	150.962	22.4726	0.148863	-2.74794	1.16324e-13	2.51575e-11	1.9547	0.263405	4.24267	1.30952	0.0310148	0.022837	0.0383674	0.0383674
FBgn0010381	Drs	115.662	85.3958	13.8918	16.1403	100.529	15.0161	0.149371	-2.74303	7.81995e-10	7.71726e-08	1.96869	0.320188	3.87431	1.31249	0.0548045	-0.0239282	0.0477158	0.0477158
FBgn0003279	RpL4	605.34	706.745	64.4828	131.535	656.042	98.0087	0.149394	-2.74281	8.01156e-07	3.61972e-05	2.10196	0.425922	7.66827	1.59368	0.00141985	0.179989	0.0147509	0.179989
FBgn0000084	AnxB10	57.0418	67.9981	6.57779	12.1334	62.52	9.35558	0.149641	-2.74042	4.13944e-08	2.80859e-06	2.08412	0.379981	5.18924	1.54411	0.0188679	0.125518	0.0217185	0.125518
FBgn0038948	PSR	15.8059	16.5631	1.59183	3.25583	16.1845	2.42383	0.149763	-2.73925	3.83151e-07	1.95935e-05	2.07651	0.408993	4.11457	1.54882	0.0454472	0.121828	0.0413732	0.121828
FBgn0040650	CG15456	33.9746	40.8082	4.85891	6.5061	37.3914	5.6825	0.151973	-2.71811	2.45671e-06	8.91716e-05	1.94308	0.412396	3.35035	1.28674	0.101885	-0.0595623	0.0681855	0.0681855
FBgn0015521	RpS21	1165.13	1288.09	111.843	261.352	1226.61	186.597	0.152125	-2.71667	1.22672e-05	0.000327449	2.07901	0.475443	6.86422	1.59145	0.00268523	0.22336	0.0136021	0.22336
FBgn0020618	Rack1	1235.46	1281.6	113.336	270.32	1258.53	191.828	0.152422	-2.71385	1.61417e-05	0.000409699	2.08729	0.484009	8.16651	1.60844	0.000907788	0.233357	0.0156223	0.233357
FBgn0030968	CG7322	45.1619	51.1307	5.33402	9.42809	48.1463	7.38106	0.153305	-2.70553	2.6265e-09	2.3304e-07	2.02229	0.339688	4.55713	1.44015	0.0271733	0.0882144	0.0316301	0.0882144
FBgn0037024	CG4365	33.2288	41.3105	3.86849	7.57427	37.2696	5.72138	0.153513	-2.70357	4.40675e-07	2.1784e-05	2.03712	0.403351	4.49423	1.49175	0.0318297	0.130862	0.0328986	0.130862
FBgn0034758	CG13510	49.435	38.6403	4.50568	9.0396	44.0376	6.77264	0.153792	-2.70095	3.38914e-07	1.7769e-05	1.9938	0.39091	4.30199	1.42696	0.0560581	0.0967527	0.0370317	0.0967527
FBgn0038516	P5cr-2	70.4618	79.3077	3.63292	19.5201	74.8847	11.5765	0.154591	-2.69347	0.00927307	0.0479879	2.27249	0.873424	5.0384	2.22999	0.0773836	0.685487	0.023671	0.685487
FBgn0038806	CG5412	9.15237	11.5954	1.01296	2.20075	10.3739	1.60685	0.154894	-2.69065	4.87783e-05	0.000955411	1.99879	0.492143	3.15604	1.45621	0.162801	0.0239345	0.0794038	0.0794038
FBgn0263234	Phae1	19.7128	18.9046	1.22935	4.75663	19.3087	2.99299	0.155007	-2.68959	0.001988	0.0161609	2.15404	0.696645	3.71933	1.87017	0.0837938	0.401521	0.052566	0.401521
FBgn0265185	CG44250	21.9095	14.1622	1.62752	3.98976	18.0358	2.80864	0.155725	-2.68292	0.0001207	0.00195779	2.02507	0.526718	3.73166	1.55193	0.114225	0.163208	0.0521516	0.163208
FBgn0010408	RpS9	1743.57	1867.86	142.499	422.059	1805.72	282.279	0.156325	-2.67738	0.000401124	0.00486456	2.1111	0.596468	7.87911	1.72277	0.000995618	0.354778	0.0151093	0.354778
FBgn0030160	CG9691	406.402	501.446	37.2667	105.369	453.924	71.3176	0.157114	-2.67012	0.000329895	0.00420201	2.08128	0.579645	6.08258	1.6679	0.00582347	0.330164	0.0147188	0.330164
FBgn0031418	CG3609	154.058	139.806	13.3924	32.9097	146.932	23.151	0.157563	-2.666	3.04005e-05	0.000671463	2.08128	0.499054	5.94568	1.60994	0.00799804	0.241056	0.015297	0.241056
FBgn0040751	CG13018	55.0633	49.3908	3.22428	13.2453	52.2271	8.2348	0.157673	-2.66499	0.00238869	0.0182734	2.10197	0.692098	3.12313	1.79209	0.195487	0.283512	0.0815451	0.283512
FBgn0036135	mRpL2	25.7637	33.1361	2.95607	6.38197	29.4499	4.66902	0.158541	-2.65707	8.20815e-06	0.000233449	2.00998	0.4507	4.2173	1.48209	0.0390628	0.164068	0.0389482	0.164068
FBgn0052282	Drsl4	181.883	158.706	14.0412	40.2021	170.295	27.1216	0.159263	-2.65052	0.000200356	0.00286487	2.04003	0.548606	3.95823	1.58788	0.0549331	0.246035	0.045367	0.246035
FBgn0053105	p24-2	69.7185	66.2439	8.01199	13.742	67.9812	10.877	0.16	-2.64386	6.14169e-10	6.25068e-08	1.98203	0.320367	5.90437	1.3779	0.0232769	0.079358	0.0155077	0.079358
FBgn0261606	RpL27A	2734.43	3033.22	228.539	699.847	2883.83	464.193	0.160964	-2.63519	0.00071156	0.00751445	2.08525	0.61601	8.00596	1.7024	0.00111021	0.378358	0.0153321	0.378358
FBgn0034877	levy	1378.76	1557.38	195.73	277.444	1468.07	236.587	0.161155	-2.63348	8.5473e-18	3.53143e-15	1.99045	0.231663	7.24572	1.3564	0.00123642	0.0524313	0.0140737	0.0524313
FBgn0040718	CG15353	37.5077	33.1537	5.76526	5.7415	35.3307	5.75338	0.162844	-2.61844	0.00469154	0.0297733	1.83846	0.650212	2.69379	1.12887	0.305288	-0.301957	0.117487	0.117487
FBgn0004047	Yp3	6753.98	9651.27	627.648	2046.14	8202.62	1336.89	0.162983	-2.6172	0.00177674	0.0148604	2.08724	0.66787	10.3213	1.74956	0.000116309	0.445934	0.0206872	0.445934
FBgn0039406	RpL34a	221.593	254.639	13.9804	63.6829	238.116	38.8316	0.163079	-2.61636	0.00674923	0.0384543	2.181	0.805105	5.50407	2.01772	0.0139605	0.634233	0.0184458	0.634233
FBgn0031110	Obp19b	27.0483	47.7217	5.00309	7.1922	37.385	6.09765	0.163104	-2.61614	3.60792e-07	1.86337e-05	1.8806	0.369574	3.8385	1.26994	0.0518661	0.0847188	0.0487719	0.0847188
FBgn0033268	Obp44a	423.071	523.04	44.3231	110.14	473.056	77.2316	0.163261	-2.61475	9.28252e-05	0.00159013	2.01153	0.51464	6.71288	1.52533	0.00462108	0.260234	0.0135453	0.260234
FBgn0022702	Cht2	8.20615	8.27271	0.960577	1.73488	8.23943	1.34773	0.16357	-2.61202	6.90006e-09	5.4679e-07	1.95014	0.336618	3.69898	1.34323	0.0446572	0.0686546	0.0532626	0.0686546
FBgn0027794	CG14786	9.04857	11.0676	1.19253	2.13763	10.0581	1.66508	0.165546	-2.5947	6.1263e-08	3.95013e-06	1.94806	0.359748	4.52996	1.35126	0.030437	0.0989818	0.0321724	0.0989818
FBgn0014857	His3.3A	107.723	126.389	15.0655	23.7755	117.056	19.4205	0.165907	-2.59155	2.223e-11	3.03644e-09	1.93528	0.289255	5.36372	1.30422	0.0114855	0.072183	0.0197602	0.072183
FBgn0033341	MrgBP	18.3205	20.2613	1.46825	4.93484	19.2909	3.20155	0.165962	-2.59108	0.0012153	0.011206	2.03614	0.629357	3.38874	1.64601	0.154898	0.241192	0.0662321	0.241192
FBgn0029580	CG14778	21.9608	22.236	3.12327	4.25489	22.0984	3.68908	0.166939	-2.58261	4.24308e-06	0.00013795	1.90574	0.414371	3.54666	1.23791	0.112679	-0.0717293	0.0590242	0.0590242
FBgn0261592	RpS6	1604.3	1796.89	180.511	387.595	1700.6	284.053	0.167031	-2.58181	6.17982e-06	0.000182665	1.96732	0.435234	8.32114	1.4164	0.000722161	0.188706	0.0159109	0.188706
FBgn0014028	SdhB	1045.89	1025.77	143.598	203.01	1035.83	173.304	0.16731	-2.57941	3.49339e-17	1.25051e-14	1.9408	0.230259	8.01662	1.29091	0.000794327	0.0522248	0.0153511	0.0522248
FBgn0042112	mRpL36	27.0216	24.294	4.98283	3.60599	25.6578	4.29441	0.167373	-2.57886	0.00029447	0.00390408	1.86898	0.516275	3.04995	1.17275	0.179958	-0.167365	0.0865824	0.0865824
FBgn0028418	Lk	38.3416	51.7794	5.19988	9.90214	45.0605	7.55101	0.167575	-2.57712	1.17067e-06	4.9603e-05	1.92579	0.39621	3.99445	1.34088	0.0453321	0.11165	0.0444019	0.11165
FBgn0031004	CG7992	6.83864	3.60313	0.775619	0.979689	5.22089	0.877654	0.168104	-2.57257	2.89345e-05	0.000643188	1.81601	0.434277	3.07723	1.17985	0.103938	0.01688	0.0846586	0.0846586
FBgn0032781	CG9987	12.1867	12.6066	1.44324	2.73448	12.3967	2.08886	0.168502	-2.56917	1.04022e-07	6.35209e-06	1.9357	0.363883	3.9994	1.33725	0.0517649	0.080646	0.044272	0.080646
FBgn0040060	yip7	1421.98	1447.43	98.9168	385.228	1434.71	242.072	0.168726	-2.56724	0.0036856	0.0252376	2.11176	0.72722	7.83921	1.83908	0.000971375	0.527877	0.0150404	0.527877
FBgn0034887	St1	28.792	29.1616	3.36626	6.44304	28.9768	4.90465	0.169261	-2.56268	1.95359e-07	1.12668e-05	1.94658	0.374076	4.40948	1.35635	0.026901	0.113032	0.0346782	0.113032
[truncated: 10,238 more rows]

## Sheet: S2c
Table S2c: mRNA differential expression analysis between mated (m) and virgin (v) Drosophila melanogaster male (♂) abdomen (Ab) tissue. Shaded cells indicate significantly differentially expressed genes (qval < 0.05). Genes down-regulated in repsonse to mating are shaded red, and upregulated genes are shaded blue. Non-coding RNAs are indicated by red text.
[truncated: 3,627 more rows]

[truncated: 37 more sheets: S2d, S3a, S3b, S3c, S3d, S3e, S3f, S3g, S3h, S4a, S4b, S4c, S4d, S4e, S4f, S5a, S5b, S5c, S5d, S5e …]
